# Supplementary material for: 1-Benzoyl-5-phenyl-2-(propan-2-yl)-1,2,3,4-tetra­hydro­pyrimidin-4-one
Source: Acta Crystallogr Sect E Struct Rep Online. 2009 Sep 16;65(Pt 10):o2466. doi: 10.1107/S1600536809036356 (PMC2970446; doi:10.1107/S1600536809036356)
Supplement: Supplementary file 1 [file e-65-o2466-sup1.cif]

##############################################################################
###                                                                        ###
###        Electronic paper (Acta Crystallographica Section E)             ###
###                                                                        ###
##############################################################################
#                                                                            #
# This CIF contains the data in a paper accepted for publication in Acta     #
# Crystallographica Section E. It conforms to the requirements of Notes      #
# for Authors for Section E, and has been peer reviewed under the auspices   #
# of the IUCr Commission on Journals.                                        #
#                                                                            #
# Full details of the Crystallographic Information File format               #
# are given in the paper "The Crystallographic Information File (CIF):       #
# a New Standard Archive File for Crystallography" by S. R. Hall, F. H.      #
# Allen and I. D. Brown [Acta Cryst. (1991), A47, 655-685].                  #
#                                                                            #
# The current version of the core CIF dictionary is obtainable from          #
# ftp://ftp.iucr.org/pub/cif_core.dic. The current version number is 2.4.    #
#                                                                            #
# Software is freely available for graphical display of the structure(s) in  #
# this CIF.  For information consult the CIF home page http://www.iucr.org/  #
# cif/home.html                                                              #
#                                                                            #
# This file may be used for bona fide research purposes within the           #
# scientific community so long as proper attribution is given to the journal # 
# article from which it was obtained.                                        #
#                                                                            #
##############################################################################
                                             
data_global
_audit_creation_method     SHELXL-97
_journal_date_recd_electronic     2009-09-07
_journal_date_accepted     2009-09-08
_journal_name_full     'Acta Crystallographica, Section E'
_journal_year     2009
_journal_volume     65
_journal_issue     10
_journal_page_first     o2466
_journal_page_last     o2466
_journal_paper_category     QO
_journal_coeditor_code     NG2639
_publ_contact_author_name     'Ignez Caracelli'
_publ_contact_author_address
;
BioMat-Physics Department
Universidade Estadual Paulista
J\'ulio de Mesquita Filho
UNESP
17033-360 Bauru SP
Brazil
;
_publ_contact_author_email     ignez@fc.unesp.br
_publ_contact_author_fax     '55 14 31036084'
_publ_contact_author_phone     '55 14 3103 6094'
_publ_section_title
;
1-Benzoyl-5-phenyl-2-(propan-2-yl)-1,2,3,4-tetrahydropyrimidin-4-one
;
loop_
    _publ_author_name
    _publ_author_address
    'Caracelli, Ignez'
;
BioMat-Physics Department
Universidade Estadual Paulista J\'ulio de Mesquita Filho
UNESP
17033-360 Bauru, SP
Brazil
;
    'Zukerman-Schpector, Julio'
;
Department of Chemistry
Universidade Federal de S\~ao Carlos
13565-905 S\~ao Carlos, SP
Brazil
;
    'Amaral, M\^onica F. Z. J.'
;
Departamento de Farm\'acia
Faculdade de Ci\^encias Farmac\^euticas
Universidade de S\~ao Paulo
S\~ao Paulo, SP
Brazil
;
    'Stefani, H\'elio A.'
;
Departamento de Farm\'acia
Faculdade de Ci\^encias Farmac\^euticas
Universidade de S\~ao Paulo
S\~ao Paulo, SP
Brazil
;
    'Tiekink, Edward R. T.'
;
Department of Chemistry
Universidade Federal de S\~ao Carlos
13565-905 S\~ao Carlos, SP
Brazil
;
data_I
_audit_creation_method     SHELXL97
_chemical_name_systematic
;
1-Benzoyl-5-phenyl-2-(propan-2-yl)-1,2,3,4-tetrahydropyrimidin-4-one
;
_chemical_name_common     '?'
_chemical_formula_moiety     'C20 H20 N2 O2'
_chemical_formula_sum     'C20 H20 N2 O2'
_chemical_formula_iupac     'C20 H20 N2 O2'
_chemical_formula_weight     320.38
_chemical_melting_point     ?
_symmetry_cell_setting     monoclinic
_symmetry_space_group_name_H-M     'P 21/n'
_symmetry_space_group_name_Hall     '-P 2yn'
loop_
    _symmetry_equiv_pos_as_xyz
    'x, y, z'
    '-x+1/2, y+1/2, -z+1/2'
    '-x, -y, -z'
    'x-1/2, -y-1/2, z-1/2'
_cell_length_a     9.346(4)
_cell_length_b     8.001(3)
_cell_length_c     22.528(9)
_cell_angle_alpha     90
_cell_angle_beta     96.843(9)
_cell_angle_gamma     90
_cell_volume     1672.6(12)
_cell_formula_units_Z     4
_cell_measurement_reflns_used     6484
_cell_measurement_theta_min     2.5
_cell_measurement_theta_max     40.2
_cell_measurement_temperature     98(2)
_exptl_crystal_description     prism
_exptl_crystal_colour     colourless
_exptl_crystal_size_max     0.35
_exptl_crystal_size_mid     0.22
_exptl_crystal_size_min     0.10
_exptl_crystal_density_diffrn     1.272
_exptl_crystal_density_meas     ?
_exptl_crystal_density_method     'not measured'
_exptl_crystal_F_000     680
_exptl_absorpt_coefficient_mu     0.083
_exptl_absorpt_correction_type     multi-scan
_exptl_absorpt_process_details     'ABSCOR (Higashi, 1995)'
_exptl_absorpt_correction_T_min     0.811
_exptl_absorpt_correction_T_max     1
_exptl_special_details
;
;
_diffrn_ambient_temperature     98(2)
_diffrn_radiation_type     MoK\a
_diffrn_radiation_wavelength     0.71073
_diffrn_radiation_source     'fine-focus sealed tube'
_diffrn_radiation_monochromator     graphite
_diffrn_measurement_device_type     'Rigaku AFC12/SATURN724'
_diffrn_measurement_method     \w
_diffrn_detector_area_resol_mean     ?
_diffrn_reflns_number     5658
_diffrn_reflns_av_R_equivalents     0.035
_diffrn_reflns_av_sigmaI/netI     0.045
_diffrn_reflns_theta_min     2.5
_diffrn_reflns_theta_max     25.5
_diffrn_reflns_theta_full     25.5
_diffrn_measured_fraction_theta_max     0.992
_diffrn_measured_fraction_theta_full     0.992
_diffrn_reflns_limit_h_min     -11
_diffrn_reflns_limit_h_max     8
_diffrn_reflns_limit_k_min     -6
_diffrn_reflns_limit_k_max     9
_diffrn_reflns_limit_l_min     -26
_diffrn_reflns_limit_l_max     27
_diffrn_standards_number     0
_diffrn_standards_interval_count     0
_diffrn_standards_interval_time     ?
_diffrn_standards_decay_%     '<1'
_refine_special_details
;
Refinement of <i>F</i>^2^ against ALL reflections. The weighted <i>R</i>-factor
<i>wR</i> and goodness of fit <i>S</i> are based on <i>F</i>^2^, conventional
<i>R</i>-factors <i>R</i> are based on <i>F</i>, with <i>F</i> set to zero for
negative <i>F</i>^2^. The threshold expression of <i>F</i>^2^ >
\s(<i>F</i>^2^) is used only for calculating <i>R</i>-factors(gt) <i>etc</i>.
and is not relevant to the choice of reflections for refinement.
<i>R</i>-factors based on <i>F</i>^2^ are statistically about twice as large
as those based on <i>F</i>, and <i>R</i>- factors based on ALL data will be
even larger.
;
_reflns_number_total     3094
_reflns_number_gt     2636
_reflns_threshold_expression     I>2\s(I)
_refine_ls_structure_factor_coef     Fsqd
_refine_ls_matrix_type     full
_refine_ls_R_factor_all     0.060
_refine_ls_R_factor_gt     0.049
_refine_ls_wR_factor_gt     0.117
_refine_ls_wR_factor_ref     0.126
_refine_ls_goodness_of_fit_ref     1.09
_refine_ls_restrained_S_all     1.09
_refine_ls_number_reflns     3094
_refine_ls_number_parameters     213
_refine_ls_number_restraints     0
_refine_ls_hydrogen_treatment     constr
_refine_ls_weighting_scheme     calc
_refine_ls_weighting_details
       'calc w = 1/[\s^2^(Fo^2^)+(0.0541P)^2^+0.6346P] where P=(Fo^2^+2Fc^2^)/3'
_atom_sites_solution_hydrogens     geom
_atom_sites_solution_primary     direct
_atom_sites_solution_secondary     difmap
_refine_ls_shift/su_max     ?
_refine_ls_shift/su_max_lt     0.001
_refine_ls_shift/su_mean     0.000
_refine_diff_density_max     0.22
_refine_diff_density_min     -0.20
_refine_ls_extinction_method     none
_refine_ls_extinction_coef     ?
loop_
    _atom_type_symbol
    _atom_type_description
    _atom_type_scat_dispersion_real
    _atom_type_scat_dispersion_imag
    _atom_type_scat_source
    'C' 'C' 0.0033 0.0016
                         'International Tables Vol C Tables 4.2.6.8 and 6.1.1.4'
    'H' 'H' 0.0000 0.0000
                         'International Tables Vol C Tables 4.2.6.8 and 6.1.1.4'
    'O' 'O' 0.0106 0.0060
                         'International Tables Vol C Tables 4.2.6.8 and 6.1.1.4'
    'F' 'F' 0.0171 0.0103
                         'International Tables Vol C Tables 4.2.6.8 and 6.1.1.4'
_computing_data_collection     'CrystalClear (Rigaku, 2005)'
_computing_cell_refinement     'CrystalClear (Rigaku, 2005)'
_computing_data_reduction     'CrystalClear (Rigaku, 2005)'
_computing_structure_solution     'SIR97 (Altomare <i>et al.</i>,  1999)'
_computing_structure_refinement     'SHELXL97 (Sheldrick, 2008)'
_computing_molecular_graphics
;
ORTEP-3 (Farrugia, 1997) and DIAMOND (Brandenburg, 2006)
;
_computing_publication_material     'WinGX (Farrugia, 1999)'
loop_
    _atom_site_type_symbol
    _atom_site_label
    _atom_site_fract_x
    _atom_site_fract_y
    _atom_site_fract_z
    _atom_site_U_iso_or_equiv
    _atom_site_adp_type
    _atom_site_calc_flag
    _atom_site_refinement_flags
    _atom_site_occupancy
    _atom_site_disorder_assembly
    _atom_site_disorder_group
    C C2 0.91894(17) 0.2343(2) 0.10191(7) 0.0228(4) Uani d . 1 . .
    H H2 0.9791 0.1868 0.1364 0.027 Uiso calc R 1 . .
    C C4 0.81099(17) 0.1247(2) 0.00497(7) 0.0227(4) Uani d . 1 . .
    C C5 0.68065(16) 0.2234(2) 0.01348(7) 0.0215(4) Uani d . 1 . .
    C C6 0.66388(17) 0.2745(2) 0.06922(7) 0.0225(4) Uani d . 1 . .
    H H6 0.5782 0.3264 0.0759 0.027 Uiso calc R 1 . .
    C C7 0.74672(18) 0.2425(2) 0.17669(7) 0.0250(4) Uani d . 1 . .
    C C8 0.59340(18) 0.2378(2) 0.19000(7) 0.0249(4) Uani d . 1 . .
    C C9 0.49283(19) 0.1281(2) 0.16115(8) 0.0289(4) Uani d . 1 . .
    H H9 0.5177 0.0606 0.1304 0.035 Uiso calc R 1 . .
    C C10 0.3547(2) 0.1194(3) 0.17838(8) 0.0346(4) Uani d . 1 . .
    H H10 0.2877 0.0448 0.1596 0.041 Uiso calc R 1 . .
    C C11 0.3174(2) 0.2217(3) 0.22339(9) 0.0362(5) Uani d . 1 . .
    H H11 0.2248 0.2171 0.2345 0.043 Uiso calc R 1 . .
    C C12 0.4177(2) 0.3315(2) 0.25215(8) 0.0346(4) Uani d . 1 . .
    H H12 0.3917 0.4005 0.2823 0.041 Uiso calc R 1 . .
    C C13 0.5563(2) 0.3389(2) 0.23625(8) 0.0296(4) Uani d . 1 . .
    H H13 0.6239 0.4107 0.2562 0.036 Uiso calc R 1 . .
    C C14 0.56628(17) 0.2461(2) -0.03774(7) 0.0219(4) Uani d . 1 . .
    C C15 0.60156(17) 0.2860(2) -0.09467(7) 0.0235(4) Uani d . 1 . .
    H H15 0.6977 0.2993 -0.1005 0.028 Uiso calc R 1 . .
    C C16 0.49504(18) 0.3061(2) -0.14248(7) 0.0264(4) Uani d . 1 . .
    H H16 0.5201 0.3327 -0.1801 0.032 Uiso calc R 1 . .
    C C17 0.35113(18) 0.2865(2) -0.13443(8) 0.0279(4) Uani d . 1 . .
    H H17 0.2796 0.3000 -0.1665 0.033 Uiso calc R 1 . .
    C C18 0.31473(18) 0.2469(2) -0.07842(8) 0.0285(4) Uani d . 1 . .
    H H18 0.2184 0.2339 -0.0729 0.034 Uiso calc R 1 . .
    C C19 0.42147(17) 0.2262(2) -0.03020(7) 0.0245(4) Uani d . 1 . .
    H H19 0.3958 0.1990 0.0073 0.029 Uiso calc R 1 . .
    C C20 0.98292(17) 0.4034(2) 0.08670(7) 0.0260(4) Uani d . 1 . .
    H H20 0.9135 0.4597 0.0573 0.031 Uiso calc R 1 . .
    C C21 1.12258(19) 0.3783(2) 0.05890(8) 0.0323(4) Uani d . 1 . .
    H H21A 1.1605 0.4851 0.0492 0.048 Uiso calc R 1 . .
    H H21B 1.1035 0.3125 0.0232 0.048 Uiso calc R 1 . .
    H H21C 1.1916 0.3215 0.0868 0.048 Uiso calc R 1 . .
    C C22 1.01001(18) 0.5154(2) 0.14175(8) 0.0318(4) Uani d . 1 . .
    H H22A 0.9239 0.5223 0.1610 0.048 Uiso calc R 1 . .
    H H22B 1.0367 0.6252 0.1298 0.048 Uiso calc R 1 . .
    H H22C 1.0865 0.4692 0.1691 0.048 Uiso calc R 1 . .
    N N1 0.77103(14) 0.25198(17) 0.11728(6) 0.0226(3) Uani d . 1 . .
    N N3 0.91274(14) 0.11564(18) 0.05278(6) 0.0232(3) Uani d . 1 . .
    H H1N3 0.9978 0.0622 0.0463 0.028 Uiso d R 1 . .
    O O1 0.82249(12) 0.04539(16) -0.04171(5) 0.0292(3) Uani d . 1 . .
    O O2 0.84733(13) 0.23635(17) 0.21657(5) 0.0335(3) Uani d . 1 . .
loop_
    _atom_site_aniso_label
    _atom_site_aniso_U_11
    _atom_site_aniso_U_22
    _atom_site_aniso_U_33
    _atom_site_aniso_U_12
    _atom_site_aniso_U_13
    _atom_site_aniso_U_23
    C2 0.0202(8) 0.0296(9) 0.0179(8) 0.0028(7) 0.0000(6) -0.0023(7)
    C4 0.0207(8) 0.0246(8) 0.0227(8) -0.0016(7) 0.0022(6) -0.0002(7)
    C5 0.0201(8) 0.0254(8) 0.0191(8) -0.0008(7) 0.0022(6) 0.0008(7)
    C6 0.0198(7) 0.0273(8) 0.0203(8) 0.0023(7) 0.0018(6) 0.0029(7)
    C7 0.0308(9) 0.0247(9) 0.0192(8) 0.0059(7) 0.0015(7) 0.0028(7)
    C8 0.0307(9) 0.0265(9) 0.0180(8) 0.0051(7) 0.0047(6) 0.0049(7)
    C9 0.0337(9) 0.0316(9) 0.0220(8) 0.0023(8) 0.0061(7) 0.0021(7)
    C10 0.0345(10) 0.0382(11) 0.0318(10) -0.0026(8) 0.0072(7) 0.0062(8)
    C11 0.0342(10) 0.0420(11) 0.0346(10) 0.0079(9) 0.0129(8) 0.0104(9)
    C12 0.0454(11) 0.0349(10) 0.0257(9) 0.0146(9) 0.0137(8) 0.0055(8)
    C13 0.0383(10) 0.0281(9) 0.0226(8) 0.0056(8) 0.0041(7) 0.0020(7)
    C14 0.0223(8) 0.0227(8) 0.0206(8) 0.0007(7) 0.0026(6) -0.0009(6)
    C15 0.0220(8) 0.0266(8) 0.0220(8) -0.0008(7) 0.0030(6) -0.0003(7)
    C16 0.0306(9) 0.0292(9) 0.0191(8) -0.0001(7) 0.0024(7) 0.0012(7)
    C17 0.0272(8) 0.0317(9) 0.0228(8) 0.0052(8) -0.0049(6) -0.0012(7)
    C18 0.0199(8) 0.0370(10) 0.0283(9) 0.0023(7) 0.0012(7) -0.0021(8)
    C19 0.0232(8) 0.0311(9) 0.0194(8) 0.0012(7) 0.0037(6) 0.0007(7)
    C20 0.0243(8) 0.0282(9) 0.0242(8) 0.0011(7) -0.0026(6) -0.0001(7)
    C21 0.0334(9) 0.0343(10) 0.0297(9) -0.0054(8) 0.0060(7) -0.0005(8)
    C22 0.0281(9) 0.0325(10) 0.0338(10) 0.0004(8) -0.0006(7) -0.0090(8)
    N1 0.0212(7) 0.0292(8) 0.0169(7) 0.0030(6) 0.0008(5) 0.0012(6)
    N3 0.0196(6) 0.0270(7) 0.0223(7) 0.0034(6) 0.0003(5) -0.0030(6)
    O1 0.0247(6) 0.0379(7) 0.0243(6) 0.0044(5) 0.0001(4) -0.0091(5)
    O2 0.0325(7) 0.0468(8) 0.0197(6) 0.0053(6) -0.0031(5) 0.0007(6)
_geom_special_details
;
All s.u.'s (except the s.u. in the dihedral angle between two l.s. planes) are
estimated using the full covariance matrix. The cell s.u.'s are taken into
account individually in the estimation of s.u.'s in distances, angles and
torsion angles; correlations between s.u.'s in cell parameters are only used
when they are defined by crystal symmetry. An approximate (isotropic)
treatment of cell s.u.'s is used for estimating s.u.'s involving l.s. planes.
;
loop_
    _geom_bond_atom_site_label_1
    _geom_bond_atom_site_label_2
    _geom_bond_site_symmetry_2
    _geom_bond_distance
    _geom_bond_publ_flag
    C2 N3 . 1.454(2) ?
    C2 N1 . 1.471(2) ?
    C2 C20 . 1.534(2) ?
    C2 H2 . 0.9800 ?
    C4 O1 . 1.244(2) ?
    C4 N3 . 1.351(2) ?
    C4 C5 . 1.483(2) ?
    C5 C6 . 1.347(2) ?
    C5 C14 . 1.488(2) ?
    C6 N1 . 1.396(2) ?
    C6 H6 . 0.9300 ?
    C7 O2 . 1.222(2) ?
    C7 N1 . 1.386(2) ?
    C7 C8 . 1.499(2) ?
    C8 C9 . 1.389(3) ?
    C8 C13 . 1.395(2) ?
    C9 C10 . 1.394(2) ?
    C9 H9 . 0.9300 ?
    C10 C11 . 1.380(3) ?
    C10 H10 . 0.9300 ?
    C11 C12 . 1.387(3) ?
    C11 H11 . 0.9300 ?
    C12 C13 . 1.386(3) ?
    C12 H12 . 0.9300 ?
    C13 H13 . 0.9300 ?
    C14 C19 . 1.393(2) ?
    C14 C15 . 1.399(2) ?
    C15 C16 . 1.386(2) ?
    C15 H15 . 0.9300 ?
    C16 C17 . 1.387(2) ?
    C16 H16 . 0.9300 ?
    C17 C18 . 1.382(3) ?
    C17 H17 . 0.9300 ?
    C18 C19 . 1.394(2) ?
    C18 H18 . 0.9300 ?
    C19 H19 . 0.9300 ?
    C20 C22 . 1.526(2) ?
    C20 C21 . 1.527(2) ?
    C20 H20 . 0.9800 ?
    C21 H21A . 0.9600 ?
    C21 H21B . 0.9600 ?
    C21 H21C . 0.9600 ?
    C22 H22A . 0.9600 ?
    C22 H22B . 0.9600 ?
    C22 H22C . 0.9600 ?
    N3 H1N3 . 0.9300 ?
loop_
    _geom_angle_atom_site_label_1
    _geom_angle_atom_site_label_2
    _geom_angle_atom_site_label_3
    _geom_angle_site_symmetry_1
    _geom_angle_site_symmetry_3
    _geom_angle
    _geom_angle_publ_flag
    N3 C2 N1 . . 106.75(12) ?
    N3 C2 C20 . . 112.78(14) ?
    N1 C2 C20 . . 111.71(13) ?
    N3 C2 H2 . . 108.5 ?
    N1 C2 H2 . . 108.5 ?
    C20 C2 H2 . . 108.5 ?
    O1 C4 N3 . . 121.55(15) ?
    O1 C4 C5 . . 122.39(14) ?
    N3 C4 C5 . . 115.88(14) ?
    C6 C5 C4 . . 118.07(15) ?
    C6 C5 C14 . . 122.20(15) ?
    C4 C5 C14 . . 119.36(14) ?
    C5 C6 N1 . . 122.08(15) ?
    C5 C6 H6 . . 119.0 ?
    N1 C6 H6 . . 119.0 ?
    O2 C7 N1 . . 120.79(16) ?
    O2 C7 C8 . . 121.49(15) ?
    N1 C7 C8 . . 117.71(14) ?
    C9 C8 C13 . . 120.04(16) ?
    C9 C8 C7 . . 122.16(15) ?
    C13 C8 C7 . . 117.61(16) ?
    C8 C9 C10 . . 119.94(17) ?
    C8 C9 H9 . . 120.0 ?
    C10 C9 H9 . . 120.0 ?
    C11 C10 C9 . . 119.90(18) ?
    C11 C10 H10 . . 120.0 ?
    C9 C10 H10 . . 120.0 ?
    C10 C11 C12 . . 120.21(17) ?
    C10 C11 H11 . . 119.9 ?
    C12 C11 H11 . . 119.9 ?
    C13 C12 C11 . . 120.43(17) ?
    C13 C12 H12 . . 119.8 ?
    C11 C12 H12 . . 119.8 ?
    C12 C13 C8 . . 119.46(18) ?
    C12 C13 H13 . . 120.3 ?
    C8 C13 H13 . . 120.3 ?
    C19 C14 C15 . . 118.46(15) ?
    C19 C14 C5 . . 120.67(15) ?
    C15 C14 C5 . . 120.87(14) ?
    C16 C15 C14 . . 120.86(15) ?
    C16 C15 H15 . . 119.6 ?
    C14 C15 H15 . . 119.6 ?
    C15 C16 C17 . . 120.20(15) ?
    C15 C16 H16 . . 119.9 ?
    C17 C16 H16 . . 119.9 ?
    C18 C17 C16 . . 119.55(15) ?
    C18 C17 H17 . . 120.2 ?
    C16 C17 H17 . . 120.2 ?
    C17 C18 C19 . . 120.48(16) ?
    C17 C18 H18 . . 119.8 ?
    C19 C18 H18 . . 119.8 ?
    C14 C19 C18 . . 120.44(16) ?
    C14 C19 H19 . . 119.8 ?
    C18 C19 H19 . . 119.8 ?
    C22 C20 C21 . . 110.07(14) ?
    C22 C20 C2 . . 111.56(15) ?
    C21 C20 C2 . . 110.53(14) ?
    C22 C20 H20 . . 108.2 ?
    C21 C20 H20 . . 108.2 ?
    C2 C20 H20 . . 108.2 ?
    C20 C21 H21A . . 109.5 ?
    C20 C21 H21B . . 109.5 ?
    H21A C21 H21B . . 109.5 ?
    C20 C21 H21C . . 109.5 ?
    H21A C21 H21C . . 109.5 ?
    H21B C21 H21C . . 109.5 ?
    C20 C22 H22A . . 109.5 ?
    C20 C22 H22B . . 109.5 ?
    H22A C22 H22B . . 109.5 ?
    C20 C22 H22C . . 109.5 ?
    H22A C22 H22C . . 109.5 ?
    H22B C22 H22C . . 109.5 ?
    C7 N1 C6 . . 124.81(14) ?
    C7 N1 C2 . . 119.25(13) ?
    C6 N1 C2 . . 115.93(13) ?
    C4 N3 C2 . . 122.15(14) ?
    C4 N3 H1N3 . . 115.7 ?
    C2 N3 H1N3 . . 117.6 ?
loop_
    _geom_torsion_atom_site_label_1
    _geom_torsion_atom_site_label_2
    _geom_torsion_atom_site_label_3
    _geom_torsion_atom_site_label_4
    _geom_torsion_site_symmetry_1
    _geom_torsion_site_symmetry_2
    _geom_torsion_site_symmetry_3
    _geom_torsion_site_symmetry_4
    _geom_torsion
    _geom_torsion_publ_flag
    O1 C4 C5 C6 . . . . 165.73(16) ?
    N3 C4 C5 C6 . . . . -9.5(2) ?
    O1 C4 C5 C14 . . . . -7.5(2) ?
    N3 C4 C5 C14 . . . . 177.25(14) ?
    C4 C5 C6 N1 . . . . 6.5(2) ?
    C14 C5 C6 N1 . . . . 179.57(15) ?
    O2 C7 C8 C9 . . . . -129.50(19) ?
    N1 C7 C8 C9 . . . . 49.6(2) ?
    O2 C7 C8 C13 . . . . 45.5(2) ?
    N1 C7 C8 C13 . . . . -135.33(17) ?
    C13 C8 C9 C10 . . . . 0.1(3) ?
    C7 C8 C9 C10 . . . . 175.01(16) ?
    C8 C9 C10 C11 . . . . 1.1(3) ?
    C9 C10 C11 C12 . . . . -1.0(3) ?
    C10 C11 C12 C13 . . . . -0.3(3) ?
    C11 C12 C13 C8 . . . . 1.5(3) ?
    C9 C8 C13 C12 . . . . -1.4(3) ?
    C7 C8 C13 C12 . . . . -176.52(15) ?
    C6 C5 C14 C19 . . . . -38.0(2) ?
    C4 C5 C14 C19 . . . . 134.97(17) ?
    C6 C5 C14 C15 . . . . 142.74(18) ?
    C4 C5 C14 C15 . . . . -44.3(2) ?
    C19 C14 C15 C16 . . . . 0.3(3) ?
    C5 C14 C15 C16 . . . . 179.55(15) ?
    C14 C15 C16 C17 . . . . -0.1(3) ?
    C15 C16 C17 C18 . . . . 0.0(3) ?
    C16 C17 C18 C19 . . . . -0.1(3) ?
    C15 C14 C19 C18 . . . . -0.4(3) ?
    C5 C14 C19 C18 . . . . -179.68(16) ?
    C17 C18 C19 C14 . . . . 0.3(3) ?
    N3 C2 C20 C22 . . . . -171.05(13) ?
    N1 C2 C20 C22 . . . . 68.70(17) ?
    N3 C2 C20 C21 . . . . -48.23(18) ?
    N1 C2 C20 C21 . . . . -168.48(13) ?
    O2 C7 N1 C6 . . . . -173.99(16) ?
    C8 C7 N1 C6 . . . . 6.9(2) ?
    O2 C7 N1 C2 . . . . 7.3(2) ?
    C8 C7 N1 C2 . . . . -171.89(14) ?
    C5 C6 N1 C7 . . . . -155.06(17) ?
    C5 C6 N1 C2 . . . . 23.7(2) ?
    N3 C2 N1 C7 . . . . 132.30(15) ?
    C20 C2 N1 C7 . . . . -104.00(17) ?
    N3 C2 N1 C6 . . . . -46.57(18) ?
    C20 C2 N1 C6 . . . . 77.13(17) ?
    O1 C4 N3 C2 . . . . 165.52(15) ?
    C5 C4 N3 C2 . . . . -19.2(2) ?
    N1 C2 N3 C4 . . . . 46.0(2) ?
    C20 C2 N3 C4 . . . . -77.04(19) ?
loop_
    _geom_hbond_atom_site_label_D
    _geom_hbond_atom_site_label_H
    _geom_hbond_atom_site_label_A
    _geom_hbond_site_symmetry_A
    _geom_hbond_distance_DH
    _geom_hbond_distance_HA
    _geom_hbond_distance_DA
    _geom_hbond_angle_DHA
    _geom_hbond_publ_flag
    N3 H1N3 O1 3_755 0.93 1.90 2.827(2) 174 y
    C9 H9 Cg 3_655 0.93 2.82 3.632(2) 147 y
