# Supplementary material for: 1-Benzoyl-5-phenyl-2-(propan-2-yl)-1,2,3,4-tetra­hydro­pyrimidin-4-one
Source: Acta Crystallogr Sect E Struct Rep Online. 2009 Sep 16;65(Pt 10):o2466. doi: 10.1107/S1600536809036356 (PMC2970446; doi:10.1107/S1600536809036356)
Supplement: Supplementary file 2 [file e-65-o2466-Isup2.hkl]

#
# h,k,l, Fc-squared, Fo-squared, sigma(Fo-squared) and status flag
#
data_I
_shelx_title ' 275 in P -1'
_shelx_refln_list_code          4
_shelx_F_calc_maximum      121.27
_exptl_crystal_F_000       680.00
_reflns_d_resolution_high  0.8258
 
loop_
 _symmetry_equiv_pos_as_xyz
 'x, y, z'
 '-x+1/2, y+1/2, -z+1/2'
 '-x, -y, -z'
 'x-1/2, -y-1/2, z-1/2'
 
_cell_length_a     9.3465
_cell_length_b     8.0008
_cell_length_c    22.5282
_cell_angle_alpha  90.000
_cell_angle_beta   96.843
_cell_angle_gamma  90.000
 
_shelx_F_squared_multiplier     1.000
 
loop_
 _refln_index_h
 _refln_index_k
 _refln_index_l
 _refln_F_squared_calc
 _refln_F_squared_meas
 _refln_F_squared_sigma
 _refln_observed_status
   2   0   0      619.78      526.67      5.67 o
   4   0   0      960.74     1051.96      8.11 o
   6   0   0      393.39      378.72     10.79 o
   8   0   0      171.46      182.72      9.22 o
  10   0   0      165.48      168.51     15.63 o
   1   1   0      238.02      201.63     13.25 o
   2   1   0     3242.56     3173.79    115.43 o
   3   1   0     1861.70     1808.25     10.95 o
   4   1   0     1051.66     1017.26     19.76 o
   5   1   0       92.90       92.84      3.79 o
   6   1   0      129.75      104.37      4.08 o
   7   1   0      488.32      515.81     14.77 o
   8   1   0       18.56       27.15      2.05 o
   9   1   0      189.93      193.16      8.25 o
  10   1   0        7.28        8.92      1.28 o
  11   1   0       38.09       42.72      3.40 o
   1   2   0     1401.30     1371.61     12.84 o
   2   2   0     1761.42     1633.39     13.68 o
   3   2   0       40.79       41.78      2.56 o
   4   2   0      858.52      863.15     16.56 o
   5   2   0      191.24      173.24      5.24 o
   6   2   0      465.02      456.43     12.33 o
   7   2   0       49.23       35.14      3.60 o
   8   2   0      195.49      190.25      5.21 o
   9   2   0      233.38      223.39      7.52 o
  10   2   0       17.98       15.10      2.16 o
   1   3   0     2024.45     1991.49     94.10 o
   2   3   0      218.31      245.04      9.05 o
   3   3   0      434.27      433.98     14.94 o
   4   3   0      136.50      122.49      5.50 o
   5   3   0       85.13       71.40      6.71 o
   6   3   0       52.81       57.21      7.51 o
   7   3   0       24.44       36.84      6.98 o
   8   3   0        9.37       12.57      4.80 o
   9   3   0        2.87        4.12      1.84 o
  10   3   0       32.22       39.46      4.51 o
   0   4   0     5141.24     5486.15     38.84 o
   1   4   0       73.38       71.79      3.18 o
   2   4   0     1822.47     1962.36     25.04 o
   3   4   0        0.00       -1.21      2.79 o
   4   4   0        9.76       18.04      5.07 o
   5   4   0        3.51        4.32      3.82 o
   6   4   0       15.23       10.60      4.40 o
   7   4   0        8.57        0.49      3.39 o
   8   4   0      129.58      117.05      8.94 o
   9   4   0       90.96       89.79      6.36 o
  10   4   0       19.27       17.52      5.78 o
   1   5   0      451.92      481.34      7.53 o
   2   5   0       89.17       70.65      4.75 o
   3   5   0       17.82       21.47      5.89 o
   4   5   0      311.18      300.26      6.84 o
   5   5   0        0.01       10.63      5.40 o
   6   5   0       30.68       43.92      6.24 o
   7   5   0      521.31      529.26     15.65 o
   8   5   0       27.28       36.86      4.77 o
   9   5   0       20.28       13.78      3.75 o
   0   6   0     2227.89     2403.46    307.54 o
   1   6   0        1.90        4.12      1.76 o
   2   6   0      523.46      552.16     12.08 o
   3   6   0       26.38       25.99      4.83 o
   4   6   0      104.08      105.41      9.80 o
   5   6   0       26.96       21.64      2.64 o
   6   6   0       28.75       20.22      3.96 o
   7   6   0       88.65       90.44      6.81 o
   8   6   0       25.53       23.76      6.08 o
   1   7   0       55.45       51.09      3.31 o
   2   7   0       34.54       30.15      4.43 o
   3   7   0        4.40        5.23      4.97 o
   4   7   0        8.20        5.15      2.54 o
   5   7   0        0.01        2.90      2.03 o
   6   7   0       45.75       42.37      8.66 o
   7   7   0      494.62      505.21     18.71 o
   0   8   0     1367.31     1591.09    664.30 o
   1   8   0        0.43        5.32      2.20 o
   2   8   0       27.55       20.29      3.09 o
   3   8   0        3.78        3.20      1.53 o
   4   8   0        5.31        9.06      2.13 o
   5   8   0        6.25        7.95      3.51 o
   6   8   0       27.53       35.04      4.96 o
   1   9   0      107.67      107.66      5.06 o
   2   9   0        7.50        1.90      1.97 o
   3   9   0       36.06       34.79      3.13 o
   4   9   0       90.99       91.16      3.96 o
 -11   0   1       64.27       61.77      9.14 o
  -9   0   1       60.27       57.98      5.81 o
  -7   0   1        1.10        8.21      3.75 o
  -5   0   1       47.95       52.68      6.22 o
  -3   0   1       58.86       31.64      2.08 o
   1   0   1     1880.96     1737.14     79.89 o
   3   0   1       32.32       21.64      2.55 o
   5   0   1      485.00      514.12      6.98 o
   7   0   1       69.36       75.53      6.79 o
   9   0   1      331.07      329.83     12.66 o
  11   0   1      155.82      194.69     13.64 o
 -11   1   1       77.71       79.60      5.11 o
 -10   1   1        0.19        0.03      0.73 o
  -9   1   1       22.78       15.87      2.56 o
  -8   1   1      620.13      620.12     10.22 o
  -7   1   1       82.35       82.86      4.84 o
  -6   1   1       19.43       20.44      1.92 o
  -5   1   1      703.27      828.53      8.82 o
  -4   1   1      105.38      105.85      2.48 o
  -3   1   1        3.95        3.45      1.04 o
  -2   1   1     3970.43     3895.61    360.28 o
  -1   1   1     5184.59     4841.74     67.80 o
   0   1   1      430.44      447.74      7.48 o
   1   1   1     3721.97     3656.62     23.82 o
   2   1   1      215.30      212.17      5.94 o
   3   1   1      642.47      636.79     10.15 o
   4   1   1      151.06      172.74      4.64 o
   5   1   1      171.94      183.22      4.59 o
   6   1   1        0.01        2.23      1.62 o
   7   1   1       36.71       28.76      2.52 o
   8   1   1      170.83      182.09      4.46 o
   9   1   1      272.73      283.18     11.11 o
  10   1   1       23.78       23.94      2.74 o
  11   1   1        6.30        5.02      1.91 o
 -11   2   1       93.12       93.80      7.78 o
 -10   2   1       30.21       33.29      2.85 o
  -9   2   1       12.62       16.77      2.57 o
  -8   2   1        0.84        2.98      3.19 o
  -7   2   1       17.72       21.74      3.21 o
  -6   2   1      123.37      107.25      9.56 o
  -5   2   1      168.80      179.78      6.44 o
  -4   2   1        3.97        3.01      3.83 o
  -3   2   1     1280.30     1306.22     13.90 o
  -2   2   1     4405.73     4222.04     52.65 o
   0   2   1      767.44      775.92     11.04 o
   1   2   1      717.01      661.98     20.04 o
   2   2   1     4907.79     5047.70     34.43 o
   3   2   1      919.59      972.15     24.11 o
   4   2   1      170.06      124.58      4.22 o
   5   2   1      240.18      207.17      5.08 o
   6   2   1      524.10      481.03      8.99 o
   7   2   1       16.09       17.15      2.06 o
   8   2   1      382.71      366.33      6.30 o
   9   2   1      451.57      455.78     18.77 o
  10   2   1      156.73      159.29      9.84 o
 -10   3   1       39.91       41.31      3.80 o
  -9   3   1       33.71       32.08      5.33 o
  -8   3   1      351.55      314.07     15.49 o
  -7   3   1       85.65      107.28      5.75 o
  -6   3   1       92.10       92.94      9.57 o
  -5   3   1      206.05      206.86      5.64 o
  -4   3   1      335.44      288.90     16.56 o
  -3   3   1      141.79      124.97      6.61 o
  -2   3   1      181.51      184.39      7.34 o
  -1   3   1     2207.34     2236.19     69.25 o
   0   3   1       11.64        9.43      1.26 o
   1   3   1      402.84      386.78     13.38 o
   2   3   1      940.28      899.76     31.10 o
   3   3   1      295.51      315.35     20.05 o
   4   3   1       30.52       30.56      3.82 o
   5   3   1       13.93        8.82      3.53 o
   6   3   1       49.56       56.48      8.18 o
   7   3   1      607.16      583.76     23.22 o
   8   3   1       19.10       16.02      4.07 o
   9   3   1       61.17       70.97      5.22 o
  10   3   1        6.95        3.83      4.20 o
 -10   4   1       36.87       42.90      7.42 o
  -9   4   1        4.86        6.69      3.60 o
  -8   4   1        1.20        0.25      2.81 o
  -7   4   1      317.74      269.68      8.55 o
  -6   4   1      122.61      149.68     14.61 o
  -5   4   1      348.45      319.01      9.98 o
  -4   4   1      426.72      451.20     11.54 o
  -3   4   1      628.98      602.98     11.59 o
  -2   4   1       76.32       70.90      2.58 o
  -1   4   1     6486.85     6832.31   1070.36 o
   0   4   1      508.76      521.07     11.99 o
   1   4   1       31.56       24.03      2.58 o
   2   4   1       57.38       49.60      4.78 o
   3   4   1      593.00      626.69      8.01 o
   4   4   1      443.09      457.79     12.11 o
   5   4   1        1.15       -2.41      3.52 o
   6   4   1      203.52      243.16     12.95 o
   7   4   1        0.02        4.64      3.81 o
   8   4   1      106.91      103.37     11.02 o
   9   4   1      232.70      239.82     19.61 o
  10   4   1        1.36        4.61      3.27 o
  -9   5   1        2.78        3.00      3.16 o
  -8   5   1      285.97      292.90     17.59 o
  -7   5   1       27.16       32.58      7.92 o
  -6   5   1      194.47      238.31     21.24 o
  -5   5   1        8.67       13.86      3.94 o
  -4   5   1      140.09      138.71      7.85 o
  -3   5   1        3.32        9.97      2.39 o
  -2   5   1        1.19        5.01      1.89 o
  -1   5   1     1932.85     2155.60     20.20 o
   0   5   1      206.24      195.98      4.27 o
   1   5   1       41.59       36.14      3.18 o
   2   5   1       16.31       15.50      1.88 o
   3   5   1       26.67       22.95      2.61 o
   4   5   1       35.22       37.03      3.28 o
   5   5   1        7.46       11.43      5.70 o
   6   5   1        2.90        9.78      4.57 o
   7   5   1        5.56        9.39      4.61 o
   8   5   1       64.07       56.41      7.95 o
   9   5   1       72.76       73.07      8.20 o
  -8   6   1        0.73        1.07      3.78 o
  -7   6   1       85.80       92.77      7.70 o
  -6   6   1        0.08        9.10      3.55 o
  -5   6   1        5.56        1.51      1.67 o
  -4   6   1        7.39        6.28      2.43 o
  -3   6   1       91.86       88.48      6.30 o
  -2   6   1        3.92        8.66      1.95 o
  -1   6   1      705.80      758.26     11.35 o
   0   6   1      279.81      259.15      7.96 o
   1   6   1      297.11      283.28      8.57 o
   2   6   1       19.18       21.87      3.22 o
   3   6   1       84.24       90.62      5.87 o
   4   6   1       10.39        9.08      1.94 o
   5   6   1        9.15        7.66      3.51 o
   6   6   1        1.22        1.96      0.97 o
   7   6   1       19.43       18.35      4.01 o
   8   6   1        4.45        8.08      5.01 o
  -7   7   1      151.92      164.70      7.33 o
  -6   7   1       19.70       18.89      3.22 o
  -5   7   1      115.92       99.41     19.68 o
  -4   7   1       79.18       76.67      6.37 o
  -3   7   1        5.82        5.45      4.41 o
  -2   7   1        0.29       -2.20      3.52 o
  -1   7   1      273.68      265.76     11.01 o
   0   7   1        0.19       -1.37      1.84 o
   1   7   1        0.03        0.92      1.67 o
   2   7   1        0.10        0.74      1.50 o
   3   7   1       36.54       28.61      4.82 o
   4   7   1       99.55      101.82      7.28 o
   5   7   1      175.36      175.30      7.95 o
   6   7   1       46.81       48.58     12.07 o
   7   7   1       16.85       20.52      6.52 o
  -6   8   1      142.77      121.97     13.81 o
  -5   8   1       27.68       25.92      3.76 o
  -4   8   1        0.01        6.43      2.46 o
  -3   8   1       12.65       11.95      2.21 o
  -2   8   1        5.92        5.46      2.84 o
  -1   8   1       62.35       55.86      3.93 o
   0   8   1      305.03      337.77     10.29 o
   1   8   1      205.15      206.77      7.34 o
   2   8   1       35.10       36.09      5.00 o
   3   8   1        2.01        6.23      3.14 o
   4   8   1      321.56      365.43     13.54 o
   5   8   1        6.85       15.75      5.03 o
   6   8   1        0.00        3.55      2.69 o
  -4   9   1       36.92       25.32      2.31 o
  -3   9   1       61.36       69.84      3.53 o
  -2   9   1       52.66       63.75      7.28 o
  -1   9   1        0.00        4.43      1.95 o
   0   9   1       19.68       15.60      2.52 o
   1   9   1      243.58      281.15      8.50 o
   2   9   1       61.69       77.13      6.82 o
   3   9   1       54.77       55.61      9.15 o
   4   9   1       36.02       35.33      4.52 o
 -10   0   2       45.28       41.87      7.55 o
  -8   0   2       62.65       59.50      7.63 o
  -6   0   2        6.46       11.34      1.96 o
  -4   0   2     2771.60     2942.41     98.59 o
  -2   0   2      293.65      325.92      6.23 o
   2   0   2      481.70      545.76     14.26 o
   4   0   2      207.03      225.11      8.03 o
   6   0   2       45.75       64.09      7.08 o
   8   0   2     1757.54     1903.02     27.35 o
  10   0   2      359.69      395.92     13.38 o
 -11   1   2       41.67       38.49      3.09 o
 -10   1   2       30.55       39.76      2.56 o
  -9   1   2        2.32        2.51      1.32 o
  -8   1   2      108.51      106.08      4.63 o
  -7   1   2      156.61      142.46      5.49 o
  -6   1   2        0.00        0.93      1.25 o
  -5   1   2      114.59      109.54      4.80 o
  -4   1   2     1911.45     2054.59     22.73 o
  -3   1   2     1689.52     1644.79     13.62 o
  -2   1   2     3640.58     3655.44     28.51 o
  -1   1   2      210.52      184.30      5.21 o
   0   1   2     5595.67     5274.84    105.63 o
   1   1   2       46.01       40.60      3.01 o
   2   1   2      202.93      178.61      9.95 o
   3   1   2      153.25      138.87      4.57 o
   4   1   2      787.24      834.67     17.65 o
   5   1   2      750.59      733.80     14.79 o
   6   1   2      772.99      783.13     14.88 o
   7   1   2      160.72      153.10      3.38 o
   8   1   2      623.51      628.66      9.90 o
   9   1   2       62.30       64.77      4.09 o
  10   1   2       25.06       24.53      2.45 o
  11   1   2       91.52       89.44      6.95 o
 -11   2   2        2.29        0.04      1.42 o
 -10   2   2        1.76       -0.58      1.79 o
  -9   2   2      203.95      205.22     12.25 o
  -8   2   2        2.09       -0.71      2.08 o
  -7   2   2      119.81      122.32      5.69 o
  -6   2   2      356.46      351.01      6.37 o
  -5   2   2     1007.03     1055.57     22.24 o
  -4   2   2      133.67      141.55      4.80 o
  -3   2   2       43.97       39.34      2.51 o
  -2   2   2      263.96      251.73     15.03 o
  -1   2   2        0.55        4.18      1.07 o
   0   2   2      347.50      330.18      6.76 o
   2   2   2      465.00      461.41     10.46 o
   3   2   2        0.15        1.07      1.47 o
   4   2   2       93.03       92.09      4.30 o
   5   2   2       67.71       68.65      3.37 o
   6   2   2       23.42       22.58      2.74 o
   7   2   2      966.47      949.07     12.81 o
   8   2   2      455.23      476.36     24.64 o
   9   2   2        8.54       10.11      1.64 o
  10   2   2       51.37       48.78      5.13 o
 -10   3   2       12.10       18.79      2.77 o
  -9   3   2      281.89      274.20     13.04 o
  -8   3   2      305.05      283.73      8.03 o
  -7   3   2      199.84      198.29      7.97 o
  -6   3   2      607.41      582.41     11.48 o
  -5   3   2        0.16       -1.22      3.41 o
  -4   3   2     1482.15     1450.25     26.50 o
  -3   3   2      161.07      163.67      8.56 o
  -2   3   2     7696.37     8111.66     22.00 o
  -1   3   2     1357.74     1338.64     11.08 o
   0   3   2      187.28      175.21      4.74 o
   1   3   2      383.44      364.47     12.68 o
   2   3   2       28.92       31.06      2.88 o
   3   3   2        7.66        4.60      1.04 o
   4   3   2      434.22      457.56     18.03 o
   5   3   2       36.47       54.84      5.85 o
   6   3   2        9.78       14.62      2.45 o
   7   3   2       89.64       87.38      9.34 o
   8   3   2       79.49       79.31      7.09 o
   9   3   2       62.22       59.39      5.16 o
  10   3   2      371.40      437.35     32.08 o
 -10   4   2       64.78       53.64     25.56 o
  -9   4   2       32.82       26.77      5.25 o
  -8   4   2        0.32        1.59      3.35 o
  -7   4   2        3.64       -0.94      3.47 o
  -6   4   2        0.03        9.27      5.51 o
  -5   4   2       59.25       58.68      6.06 o
  -4   4   2       47.71       58.31      6.47 o
  -3   4   2      247.39      225.93      7.41 o
  -2   4   2      605.53      598.64     11.45 o
  -1   4   2      628.99      586.02      6.92 o
   0   4   2       15.19       11.49      2.61 o
   1   4   2      118.06      109.34      4.00 o
   2   4   2       17.32       11.48      1.76 o
   3   4   2       32.02       33.36      2.65 o
   4   4   2       98.96      101.51      5.49 o
   5   4   2       67.10       61.76      8.44 o
   6   4   2       11.24        7.51      3.17 o
   7   4   2      113.78      112.18     13.55 o
   8   4   2      834.79      884.02     35.11 o
   9   4   2      150.62      162.52      5.14 o
  10   4   2        0.43        1.56      1.36 o
  -9   5   2       15.97       15.68      4.50 o
  -8   5   2       10.92        5.75      3.98 o
  -7   5   2       47.63       60.27      9.95 o
  -6   5   2      417.22      380.72     12.85 o
  -5   5   2       57.54       67.99     10.23 o
  -4   5   2      226.00      223.61     10.68 o
  -3   5   2        0.66        3.90      1.77 o
  -2   5   2      308.18      276.40     11.52 o
  -1   5   2      169.07      168.50      5.36 o
   0   5   2        0.44        3.58      3.82 o
   1   5   2      183.72      187.36      4.33 o
   2   5   2      145.42      143.22      5.23 o
   3   5   2      107.82      118.02      4.68 o
   4   5   2       11.33       10.53      2.92 o
   5   5   2      110.59      102.53      5.12 o
   6   5   2       66.10       57.99      5.89 o
   7   5   2       14.98        7.41      3.67 o
   8   5   2      176.00      169.35     17.35 o
   9   5   2       28.49       39.08      5.66 o
  -8   6   2       97.71      116.29      8.67 o
  -7   6   2      334.09      322.69     11.76 o
  -6   6   2      105.05       98.40     10.10 o
  -5   6   2        8.74        6.26      1.82 o
  -4   6   2       56.81       54.97      5.04 o
  -3   6   2       81.42      100.68      7.02 o
  -2   6   2      183.83      180.48      7.10 o
  -1   6   2      101.15       98.31      5.84 o
   0   6   2      452.87      447.59      7.96 o
   1   6   2      140.72      144.26      5.67 o
   2   6   2      493.44      510.81     23.92 o
   3   6   2      705.44      732.10      8.64 o
   4   6   2      139.53      127.59      4.98 o
   5   6   2       11.54        5.70      1.16 o
   6   6   2        2.00        2.31      3.20 o
   7   6   2       13.03       12.23      6.14 o
   8   6   2      206.14      219.22     12.63 o
  -7   7   2       49.17       42.89      3.86 o
  -6   7   2        6.31        3.05      1.48 o
  -5   7   2      173.58      168.18      9.65 o
  -4   7   2      198.53      175.04      9.46 o
  -3   7   2       28.59       26.47      4.34 o
  -2   7   2        0.45        0.92      3.61 o
  -1   7   2        0.90        2.53      2.55 o
   0   7   2     1223.57     1310.56     18.89 o
   1   7   2        9.85        7.87      2.22 o
   2   7   2       45.27       46.73      3.17 o
   3   7   2       24.50       12.23      4.12 o
   4   7   2        2.75        2.35      2.83 o
   5   7   2        0.68        1.78      1.08 o
   6   7   2        0.01        1.99      2.38 o
   7   7   2      115.12      142.84      8.98 o
  -6   8   2       71.65       53.50      8.03 o
  -5   8   2       24.97       32.01      3.10 o
  -4   8   2       24.05       15.22      5.47 o
  -3   8   2       60.57       63.80      5.27 o
  -2   8   2        0.45        3.91      2.02 o
  -1   8   2      108.58      107.57      6.91 o
   0   8   2       72.08       70.64      4.32 o
   1   8   2       15.38        7.49      1.86 o
   2   8   2       63.43       58.38      7.20 o
   3   8   2        0.11       -1.14      3.12 o
   4   8   2        0.27        0.95      1.39 o
   5   8   2        1.51        5.80      5.14 o
   6   8   2        2.50        9.17      5.54 o
  -4   9   2       10.80       16.43      2.80 o
  -3   9   2       32.82       34.16      3.32 o
  -2   9   2        0.26        1.03      2.82 o
  -1   9   2        5.70        7.41      2.06 o
   0   9   2      144.98      139.31      6.09 o
   1   9   2       92.89       99.25      5.50 o
   2   9   2       27.96       24.36      2.98 o
   3   9   2       70.58       92.07      7.94 o
 -11   0   3      101.99      110.90      9.26 o
  -9   0   3      394.54      354.37      9.26 o
  -7   0   3      107.11      103.95      9.88 o
  -5   0   3        7.09        4.36      1.27 o
  -3   0   3      205.42      202.27      4.90 o
  -1   0   3        4.72        0.98      0.64 o
   3   0   3     1185.67     1063.94     13.72 o
   5   0   3      797.88      706.31      8.53 o
   7   0   3      472.20      490.73     18.38 o
   9   0   3       16.97       20.79      4.14 o
  11   0   3        2.61        5.80      2.69 o
 -11   1   3      115.72      116.92      7.10 o
 -10   1   3       38.27       39.61      2.80 o
  -9   1   3       36.00       27.63      3.96 o
  -8   1   3        2.53       -0.86      1.68 o
  -7   1   3        0.00        1.87      0.93 o
  -6   1   3      352.83      328.97      8.30 o
  -5   1   3     3209.54     3645.72     26.84 o
  -4   1   3       51.54       56.92      3.61 o
  -3   1   3       32.22       25.42      2.05 o
  -2   1   3        4.01        3.38      2.82 o
   0   1   3     1749.93     1593.99     26.35 o
   1   1   3    14705.42    14711.51     21.23 o
   2   1   3      101.58       69.56      5.29 o
   3   1   3      149.60      154.17      3.71 o
   4   1   3      581.30      566.91     12.70 o
   5   1   3       28.50       22.36      1.08 o
   6   1   3       18.35       14.46      1.10 o
   7   1   3     3809.03     3993.48     97.33 o
   8   1   3      367.78      371.89      6.48 o
   9   1   3      216.95      236.82      6.51 o
  10   1   3       56.17       60.45      4.17 o
 -11   2   3       21.25       16.21      3.09 o
 -10   2   3        1.42       11.91      2.30 o
  -9   2   3      666.02      647.57     18.99 o
  -8   2   3      169.11      167.97     13.92 o
  -7   2   3        1.05        1.70      3.75 o
  -6   2   3      484.68      477.37      6.32 o
  -5   2   3       50.53       55.31      5.34 o
  -4   2   3       37.17       47.11      3.15 o
  -3   2   3     4820.54     4924.85    141.60 o
  -2   2   3     2557.07     2372.63     79.79 o
  -1   2   3     3826.43     3628.08    116.07 o
   0   2   3      162.02      125.06      2.44 o
   1   2   3     3065.50     3111.49     24.28 o
   2   2   3      193.16      168.32      4.20 o
   3   2   3      128.25       97.39      8.02 o
   4   2   3        0.23        1.14      1.39 o
   5   2   3       90.46      111.67      4.19 o
   6   2   3      724.01      728.49     16.44 o
   7   2   3      996.77      949.18     13.60 o
   8   2   3        0.74        1.32      1.00 o
   9   2   3       25.12       20.02      2.40 o
  10   2   3       43.90       42.18      3.66 o
 -10   3   3       30.74       30.02      3.53 o
  -9   3   3       13.64        8.47      3.12 o
  -8   3   3       22.07       20.91      6.39 o
  -7   3   3       88.17       88.14      4.80 o
  -6   3   3        1.92        5.55      2.11 o
  -5   3   3       26.82       35.20      3.03 o
  -4   3   3        3.49        8.75      2.20 o
  -3   3   3      115.02      125.14      8.11 o
  -2   3   3      612.82      576.26      9.07 o
  -1   3   3     1297.65     1243.38      8.77 o
   0   3   3       16.96       12.43      1.75 o
   1   3   3     3152.20     3237.78     21.38 o
   2   3   3      167.98      167.68      4.29 o
   3   3   3       19.11       16.22      1.48 o
   4   3   3        4.42        2.40      2.42 o
   5   3   3      143.77      132.46      8.26 o
   6   3   3      216.91      209.49     16.47 o
   7   3   3     1391.55     1370.07     29.02 o
   8   3   3      126.76      131.28     10.69 o
   9   3   3        7.13        9.55      2.26 o
  10   3   3        7.86        8.18      2.43 o
 -10   4   3       64.47       60.75      8.27 o
  -9   4   3       15.88       14.97      5.04 o
  -8   4   3        4.82       10.30      3.27 o
  -7   4   3       29.84       27.02      3.15 o
  -6   4   3      103.83       99.94      6.73 o
  -5   4   3       27.21       28.42      4.76 o
  -4   4   3       91.65      110.38     12.13 o
  -3   4   3      638.07      626.00     15.28 o
  -2   4   3      190.15      204.83      6.21 o
  -1   4   3     3905.21     3986.45     49.70 o
   0   4   3      582.00      596.88      6.88 o
   1   4   3      835.91      870.52     10.02 o
   2   4   3      437.74      482.90      7.23 o
   3   4   3      201.60      201.59     13.11 o
   4   4   3      135.28      124.85     16.31 o
   5   4   3      199.11      168.58     13.11 o
   6   4   3       15.42       12.63      3.98 o
   7   4   3       35.01       29.02      4.49 o
   8   4   3       19.54       21.28      4.84 o
   9   4   3        0.37        1.09      1.41 o
  10   4   3        2.51        5.06      2.51 o
  -9   5   3       15.65       14.64      5.22 o
  -8   5   3        0.08        6.01      4.23 o
  -7   5   3        1.81        4.87      3.10 o
  -6   5   3      114.20      101.67      7.16 o
  -5   5   3      153.42      136.51     11.98 o
  -4   5   3       21.02       37.40      4.59 o
  -3   5   3       74.78       62.66      5.28 o
  -2   5   3      646.25      676.85     10.15 o
  -1   5   3      304.91      286.29     20.52 o
   0   5   3      560.10      573.81     13.24 o
   1   5   3       50.69       60.18      3.45 o
   2   5   3       40.93       46.71      3.16 o
   3   5   3       20.94       12.97      2.43 o
   4   5   3       19.63       13.83      2.47 o
   5   5   3       77.36       60.49     10.41 o
   6   5   3      254.79      239.83     13.09 o
   7   5   3      701.02      761.04     30.81 o
   8   5   3      392.00      412.66     27.43 o
   9   5   3       87.43      101.33      7.28 o
  -8   6   3      456.93      511.60    135.55 o
  -7   6   3       15.13       14.26      4.59 o
  -6   6   3       29.51       25.92      7.17 o
  -5   6   3       70.18       63.02      5.84 o
  -4   6   3       18.78       15.76      2.54 o
  -3   6   3       80.20       85.80      8.50 o
  -2   6   3      194.99      177.98      6.45 o
  -1   6   3      300.22      305.00      8.78 o
   0   6   3       31.74       33.98      3.01 o
   1   6   3       33.69       30.52      3.58 o
   2   6   3      107.49      121.66      4.12 o
   3   6   3        9.89       17.74      2.86 o
   4   6   3        7.00        5.60      1.80 o
   5   6   3        1.91        3.67      1.28 o
   6   6   3        2.83        3.60      2.38 o
   7   6   3      210.26      251.49     18.83 o
   8   6   3       75.58       67.08     11.46 o
  -7   7   3        5.83        6.57      1.90 o
  -6   7   3       41.84       35.77      3.98 o
  -5   7   3        7.23        2.97      1.77 o
  -4   7   3       18.05       20.58      3.82 o
  -3   7   3        5.92        3.02      1.73 o
  -2   7   3      109.24      112.91      5.99 o
  -1   7   3       38.57       32.04      2.70 o
   0   7   3       39.73       29.33      2.59 o
   1   7   3      389.74      391.09      7.64 o
   2   7   3       17.62       19.22      2.14 o
   3   7   3      114.63      114.70      6.80 o
   4   7   3        4.70        6.02      4.22 o
   5   7   3       22.22       19.08      5.57 o
   6   7   3       27.90       27.12      5.00 o
   7   7   3      282.78      316.19     18.62 o
  -6   8   3       50.70       41.13      5.15 o
  -5   8   3       27.46       25.10      3.63 o
  -4   8   3        4.79        2.65      2.54 o
  -3   8   3        0.05        4.90      3.53 o
  -2   8   3       18.09       19.86      3.07 o
  -1   8   3       80.23       68.85      4.17 o
   0   8   3       96.44      106.77      6.56 o
   1   8   3       21.62       25.19      3.23 o
   2   8   3       27.64       17.88      2.86 o
   3   8   3       91.96      101.29      7.28 o
   4   8   3      212.63      236.61     11.45 o
   5   8   3        5.52        4.83      3.40 o
   6   8   3        4.19        9.26      5.33 o
  -4   9   3        1.23        1.75      1.85 o
  -3   9   3        1.24        5.61      1.79 o
  -2   9   3       13.22       13.67      2.68 o
  -1   9   3        8.10       10.65      2.07 o
   0   9   3        1.29        0.43      1.92 o
   1   9   3       14.43        9.86      3.89 o
   2   9   3       22.98       26.65      4.73 o
   3   9   3       36.24       48.30      6.23 o
 -10   0   4      131.75       98.37      9.55 o
  -8   0   4      106.13       96.68      7.39 o
  -6   0   4      200.42      185.64     10.33 o
  -2   0   4        4.88       12.29      2.49 o
   0   0   4        1.69        1.95      0.65 o
   4   0   4     1145.28     1181.20     10.40 o
   6   0   4        2.85        6.11      1.86 o
   8   0   4     4767.70     5497.56     88.63 o
  10   0   4        8.61        7.29      2.09 o
 -11   1   4       31.68       41.02      3.21 o
 -10   1   4       30.14       28.31      2.18 o
  -9   1   4        1.34        6.31      1.21 o
  -8   1   4        1.90        4.06      1.53 o
  -7   1   4      311.94      294.10      4.63 o
  -6   1   4      111.80      110.23      8.17 o
  -5   1   4      422.19      428.56     12.41 o
  -4   1   4        1.00        0.62      0.74 o
  -3   1   4      210.51      205.02      4.58 o
  -2   1   4      768.89      579.23     12.65 o
  -1   1   4     1662.36     1547.66     37.08 o
   0   1   4     4135.02     4045.02     25.42 o
   2   1   4      338.86      266.45      4.56 o
   3   1   4     1049.58     1061.39     27.55 o
   4   1   4      101.88       96.56      3.77 o
   5   1   4      312.65      340.25      7.00 o
   6   1   4      510.37      497.47     15.89 o
   7   1   4      191.45      208.70     12.27 o
   8   1   4      123.66      129.88      3.63 o
   9   1   4        2.04        1.83      1.28 o
  10   1   4       69.87       56.23      5.63 o
 -11   2   4       80.15       87.67      6.88 o
 -10   2   4       12.19        1.79      2.42 o
  -9   2   4       39.18       24.16      7.91 o
  -8   2   4       34.22       35.48      3.92 o
  -7   2   4        4.51        7.26      4.23 o
  -6   2   4       68.74       71.92      4.76 o
  -5   2   4      119.62      125.68     11.29 o
  -4   2   4     1412.80     1506.86     39.45 o
  -3   2   4       59.44       55.76      3.49 o
  -2   2   4     1074.00     1016.58     37.71 o
  -1   2   4     2222.20     2048.43     70.04 o
   0   2   4       19.07       16.86      1.70 o
   1   2   4       51.84       54.91      1.34 o
   2   2   4      924.37      956.36     10.27 o
   3   2   4       13.21        7.68      4.62 o
   4   2   4      371.71      419.77      6.28 o
   5   2   4        1.49        2.80      0.67 o
   6   2   4       56.33       57.65      3.94 o
   7   2   4       80.83       66.75      6.04 o
   8   2   4      793.47      793.45     16.68 o
   9   2   4       33.33       24.32      2.88 o
  10   2   4        5.92        5.33      1.29 o
 -10   3   4        0.56        6.07      3.04 o
  -9   3   4        0.02        2.07      1.90 o
  -8   3   4       37.31       28.50      5.27 o
  -7   3   4      150.44      147.14     10.10 o
  -6   3   4      152.67      148.47      7.72 o
  -5   3   4       40.85       34.82      3.50 o
  -4   3   4      548.23      571.95      8.51 o
  -3   3   4      238.83      228.11      5.07 o
  -2   3   4      685.03      749.52      6.65 o
  -1   3   4     2142.20     2082.16     16.94 o
   0   3   4     3798.93     3841.62     26.36 o
   1   3   4      403.73      409.72     17.82 o
   2   3   4        5.98        4.11      2.49 o
   3   3   4      469.68      494.91      6.69 o
   4   3   4       36.24       24.08      2.00 o
   5   3   4      152.07      127.07      4.44 o
   6   3   4     1609.87     1710.34     17.51 o
   7   3   4      139.03      150.20      4.24 o
   8   3   4       55.14       47.02      3.89 o
   9   3   4       89.90       85.07     12.19 o
  10   3   4      180.13      212.93     12.53 o
 -10   4   4      241.48      214.15     15.23 o
  -9   4   4       66.10       50.89      4.14 o
  -8   4   4       39.05       39.85      3.95 o
  -7   4   4       40.22       38.34      7.35 o
  -6   4   4      734.35      720.04     26.64 o
  -5   4   4      105.51      101.77      6.93 o
  -4   4   4      982.33     1037.78     22.90 o
  -3   4   4       15.40       10.18      2.77 o
  -2   4   4      166.60      151.73      9.05 o
  -1   4   4      101.21      103.26      4.36 o
   0   4   4      428.24      386.95      6.57 o
   1   4   4      599.47      588.03     14.99 o
   2   4   4        1.08        2.83      1.00 o
   3   4   4        3.69        3.06      0.62 o
   4   4   4      222.32      225.88     13.97 o
   5   4   4      261.28      253.72      9.88 o
   6   4   4       16.14       12.72      2.91 o
   7   4   4      106.08      106.35     10.31 o
   8   4   4      133.47      141.45      6.70 o
   9   4   4        3.84        3.87      1.40 o
  -9   5   4        9.26       11.31      3.17 o
  -8   5   4      277.65      277.52     13.51 o
  -7   5   4       40.08       32.19      7.70 o
  -6   5   4        5.51       11.78      4.22 o
  -5   5   4      197.35      187.89      9.23 o
  -4   5   4      188.10      192.60     10.75 o
  -3   5   4      310.43      339.97     16.29 o
  -2   5   4       85.33       82.97      3.78 o
  -1   5   4      271.88      261.68     13.61 o
   0   5   4     1452.29     1537.20     15.08 o
   1   5   4     1230.88     1257.61     39.05 o
   2   5   4      266.62      262.33     17.41 o
   3   5   4        8.66        8.24      1.92 o
   4   5   4       79.93       72.13      5.02 o
   5   5   4        4.64        2.14      0.60 o
   6   5   4      344.49      333.94      4.68 o
   7   5   4        1.44        4.17      2.54 o
   8   5   4        5.19       12.76      3.59 o
   9   5   4        3.38        6.94      2.27 o
  -8   6   4      132.73      128.99     12.69 o
  -7   6   4       10.58       12.93      5.30 o
  -6   6   4      183.54      195.00      8.63 o
  -5   6   4       26.09       23.88      3.76 o
  -4   6   4      514.95      524.03     10.12 o
  -3   6   4        0.53        6.03      1.67 o
  -2   6   4       56.03       52.08      5.96 o
  -1   6   4       53.55       55.94      6.75 o
   0   6   4       31.31       27.44      8.71 o
   1   6   4        0.68        1.44      2.94 o
   2   6   4        7.96        7.76      2.77 o
   3   6   4       65.60       72.81      7.61 o
   4   6   4      224.04      220.26     13.54 o
   5   6   4        1.16        0.72      2.83 o
   6   6   4      213.39      214.95     17.82 o
   7   6   4        0.18        5.20      3.79 o
   8   6   4       89.85       95.22     12.81 o
  -7   7   4       32.97       30.29      5.81 o
  -6   7   4        2.69        2.97      1.74 o
  -5   7   4       47.38       44.12      4.71 o
  -4   7   4       25.60       18.72      3.22 o
  -3   7   4       28.28       29.10      5.25 o
  -2   7   4       14.27       12.64      6.67 o
  -1   7   4      332.75      341.43      7.85 o
   0   7   4       47.62       45.08      3.30 o
   1   7   4      954.44     1060.19     61.38 o
   2   7   4       39.99       32.86      2.39 o
   3   7   4        3.66        5.21      1.57 o
   4   7   4        6.86        4.86      7.03 o
   5   7   4        1.94       11.18      4.73 o
   6   7   4       20.30       18.21      4.23 o
   7   7   4        0.07        4.77      2.59 o
  -6   8   4        1.05        0.69      1.74 o
  -5   8   4        2.35        1.43      1.41 o
  -4   8   4      284.12      282.79     22.03 o
  -3   8   4       66.15       75.50      3.93 o
  -2   8   4        3.35        5.39      1.55 o
  -1   8   4       35.98       31.02      4.78 o
   0   8   4        0.61       -0.26      1.81 o
   1   8   4       64.84       68.47      4.37 o
   2   8   4        0.30        3.50      1.87 o
   3   8   4       41.26       32.98      3.19 o
   4   8   4       15.07        7.89      3.46 o
   5   8   4        2.28        2.47      3.12 o
  -4   9   4       90.82       75.66      9.71 o
  -3   9   4        0.12        5.00      1.56 o
  -2   9   4        5.74        1.36      1.51 o
  -1   9   4      208.40      233.07     27.41 o
   0   9   4      182.11      194.37      8.27 o
   1   9   4        3.56        2.01      1.42 o
   2   9   4        0.20        0.58      1.30 o
   3   9   4      161.15      161.54      8.62 o
 -11   0   5        0.01        6.83      2.43 o
  -9   0   5       48.98       49.60      4.44 o
  -7   0   5       20.41       11.94      5.65 o
  -5   0   5       18.78       24.95      3.47 o
  -1   0   5      567.64      563.70      8.47 o
   3   0   5      320.85      300.12      5.68 o
   5   0   5       28.79       16.49      4.66 o
   7   0   5      921.53      989.36     23.36 o
   9   0   5      128.09      127.86     16.95 o
 -11   1   5        0.11        5.02      1.73 o
 -10   1   5       24.13       28.85      2.20 o
  -9   1   5       35.12       40.26      3.52 o
  -8   1   5      162.28      128.80     17.81 o
  -7   1   5       96.69      104.14      3.58 o
  -6   1   5      864.89      869.63     24.39 o
  -5   1   5     2311.19     2621.41     25.54 o
  -4   1   5      372.50      354.07     15.14 o
  -3   1   5       22.78       11.29      2.19 o
  -2   1   5        3.19        2.00      2.72 o
  -1   1   5     1172.56     1139.08     29.83 o
   0   1   5     5046.35     4434.29     30.74 o
   1   1   5        6.61        1.92      0.52 o
   2   1   5       60.00       54.20      2.14 o
   3   1   5      721.97      734.38     19.71 o
   4   1   5      275.30      257.66      7.92 o
   5   1   5       26.24       26.58      1.51 o
   6   1   5       65.55       71.53      3.07 o
   7   1   5      451.47      485.23     11.97 o
   8   1   5       94.10       84.91      5.28 o
   9   1   5       20.69       24.49      2.58 o
  10   1   5       13.91       19.14      2.87 o
 -11   2   5        0.01        6.49      4.20 o
 -10   2   5       13.71        8.62      2.60 o
  -9   2   5       64.77       65.08      6.48 o
  -8   2   5        4.27        4.68      1.99 o
  -7   2   5      121.43      110.10      5.42 o
  -6   2   5       74.45       69.62      4.57 o
  -5   2   5     1314.29     1340.09     15.54 o
  -4   2   5      166.90      184.28     10.51 o
  -3   2   5        6.61        6.42      3.40 o
  -2   2   5      165.51      142.15      5.00 o
  -1   2   5      117.41      117.52      5.01 o
   1   2   5      170.09      157.80      3.55 o
   2   2   5     2491.26     2624.79     21.71 o
   3   2   5       86.39       62.74      3.93 o
   4   2   5       13.16        7.59      0.80 o
   5   2   5      496.84      520.11     10.85 o
   6   2   5      741.52      724.07      9.05 o
   8   2   5      367.74      387.05     18.20 o
   9   2   5       91.27       83.43      5.55 o
  10   2   5        0.97        3.23      1.02 o
 -10   3   5       42.67       29.05      5.28 o
  -9   3   5        0.20        4.95      2.70 o
  -8   3   5        3.82        4.25      1.78 o
  -7   3   5       69.50       66.61      6.99 o
  -6   3   5       14.85       11.47      1.82 o
  -5   3   5      568.64      561.84     15.54 o
  -4   3   5       47.09       42.38      3.75 o
  -3   3   5        7.56        4.15      1.78 o
  -2   3   5      723.61      653.80      7.04 o
  -1   3   5      392.39      334.46     11.71 o
   0   3   5     2434.52     2679.25    129.58 o
   1   3   5      785.92      801.69     25.42 o
   2   3   5        8.88        5.50      1.99 o
   3   3   5       51.20       51.36      4.43 o
   4   3   5      278.36      260.15      4.47 o
   5   3   5        5.20        5.73      4.12 o
   6   3   5      233.59      226.27      4.20 o
   7   3   5      683.06      704.43     19.13 o
   8   3   5        0.00        1.12      1.55 o
   9   3   5      544.69      596.65     42.92 o
  10   3   5        0.19        1.31      3.98 o
 -10   4   5        8.77        6.71      2.81 o
  -9   4   5        9.64       14.33      2.90 o
  -8   4   5        0.00        7.63      2.18 o
  -7   4   5      589.99      537.58     12.25 o
  -6   4   5      127.49      126.63      8.52 o
  -5   4   5      454.58      437.58     11.44 o
  -4   4   5        1.57        2.37      1.55 o
  -3   4   5        0.26        1.88      2.61 o
  -2   4   5     1212.13     1217.36     17.52 o
  -1   4   5      415.15      428.44     10.93 o
   0   4   5      280.57      266.46      6.83 o
   1   4   5      161.30      168.88      7.99 o
   2   4   5      197.14      188.46     11.44 o
   3   4   5       22.91       17.97      5.44 o
   4   4   5        0.39        2.97      3.86 o
   5   4   5      226.49      225.94      9.14 o
   6   4   5      161.15      131.97      7.34 o
   7   4   5      953.20      993.26     18.93 o
   8   4   5       32.56       32.77     10.52 o
   9   4   5        2.41        1.50      4.76 o
  -9   5   5        5.77       16.55      5.70 o
  -8   5   5      170.57      174.52     11.12 o
  -7   5   5       93.93       86.77      9.38 o
  -6   5   5       53.24       49.80      4.89 o
  -5   5   5      687.88      708.42     17.39 o
  -4   5   5        0.15        4.60      3.67 o
  -3   5   5      478.17      499.50     12.28 o
  -2   5   5       12.71       12.82      2.15 o
  -1   5   5      220.59      234.25     11.09 o
   0   5   5      173.66      166.22      5.46 o
   1   5   5       19.25       17.55      2.22 o
   2   5   5      516.31      533.06     11.03 o
   3   5   5      621.15      586.89      8.33 o
   4   5   5      388.99      377.11      9.99 o
   5   5   5        1.41        1.45      3.84 o
   6   5   5       13.75       15.39      5.84 o
   7   5   5      226.50      225.05     12.21 o
   8   5   5       21.64       21.33      2.97 o
   9   5   5       33.01       27.49      4.68 o
  -8   6   5       78.07       88.64      8.98 o
  -7   6   5       69.46       54.74      6.26 o
  -6   6   5        0.63        1.68      3.89 o
  -5   6   5      290.66      285.70      9.71 o
  -4   6   5        3.69        4.02      1.56 o
  -3   6   5      114.32      110.76      4.42 o
  -2   6   5      142.42      133.61      9.58 o
  -1   6   5       99.57       99.99      8.13 o
   0   6   5      285.41      304.27     16.35 o
   1   6   5      102.49      103.92      9.02 o
   2   6   5      114.06      126.70      4.72 o
   3   6   5        1.91        1.74      4.23 o
   4   6   5        2.15        3.99      4.11 o
   5   6   5       79.46       47.69      5.97 o
   6   6   5       19.14       14.69      5.25 o
   7   6   5      161.67      169.87      9.96 o
   8   6   5        3.97       -0.05      3.30 o
  -7   7   5       14.73        9.70      3.45 o
  -6   7   5        1.42        3.20      1.46 o
  -5   7   5      143.16      127.86      6.31 o
  -4   7   5        6.83        5.01      2.07 o
  -3   7   5       12.89        9.55      2.60 o
  -2   7   5       25.42       20.52      2.08 o
  -1   7   5     1097.90     1237.22     24.57 o
   0   7   5      319.84      324.94      9.02 o
   1   7   5      501.81      560.08     42.88 o
   2   7   5       74.62       67.23      5.67 o
   3   7   5        2.99        0.20      2.06 o
   4   7   5       84.83       78.34      7.87 o
   5   7   5        0.56        3.46      3.71 o
   6   7   5       12.63       10.74      4.97 o
   7   7   5       15.68       10.43      4.56 o
  -6   8   5        0.06       -0.41      1.69 o
  -5   8   5      224.85      221.42     10.32 o
  -4   8   5        0.68       -0.56      1.47 o
  -3   8   5       95.64       84.92      5.63 o
  -2   8   5       31.71       30.08      5.56 o
  -1   8   5      183.47      183.19      8.62 o
   0   8   5       15.27       16.55      3.08 o
   1   8   5       32.47       28.53      4.89 o
   2   8   5       72.09       68.23     10.73 o
   3   8   5        0.01        3.60      1.91 o
   4   8   5       21.14       12.43      4.61 o
   5   8   5        0.02        4.72      3.36 o
  -3   9   5       29.14       24.88      2.88 o
  -2   9   5       63.81       72.45     14.12 o
  -1   9   5      351.72      368.20     16.35 o
   0   9   5      475.20      528.81     19.03 o
   1   9   5       30.80       24.18      2.54 o
   2   9   5        9.90        7.57      2.42 o
   3   9   5        3.90        2.94      3.68 o
 -10   0   6        5.47       17.21      3.02 o
  -8   0   6       22.27       18.24      2.67 o
  -6   0   6      797.10      839.69     27.12 o
  -4   0   6     1196.75     1109.52     15.34 o
  -2   0   6      132.70      128.80      4.91 o
   0   0   6      559.40      611.47      9.33 o
   2   0   6      418.76      386.87     14.48 o
   4   0   6     1348.74     1442.92     13.48 o
   6   0   6       39.60       38.36      5.34 o
   8   0   6      882.74      942.66     16.40 o
  10   0   6        3.58        6.03      3.37 o
 -11   1   6        4.66        6.11      2.59 o
 -10   1   6       82.02       74.89      4.46 o
  -9   1   6        1.03        3.45      2.67 o
  -8   1   6      371.18      272.89      6.17 o
  -7   1   6      310.25      312.69     10.59 o
  -6   1   6      435.63      496.22     10.04 o
  -5   1   6       90.38       96.70      4.59 o
  -4   1   6     1639.50     1723.86     85.13 o
  -3   1   6      312.32      279.25      7.46 o
  -2   1   6      147.37      153.79      6.87 o
  -1   1   6      640.11      607.18      9.43 o
   0   1   6     4825.97     4982.60     31.69 o
   1   1   6     1678.05     1662.76     60.34 o
   2   1   6       88.44       73.95      3.05 o
   3   1   6       46.10       46.19      1.76 o
   4   1   6     1219.60     1426.19     13.31 o
   5   1   6      231.16      257.85      4.86 o
   6   1   6     1609.88     1648.51     27.16 o
   7   1   6      139.11      138.34      8.16 o
   8   1   6        1.98        2.98      1.39 o
   9   1   6        0.12        4.17      1.60 o
  10   1   6       67.19       74.21      4.79 o
 -11   2   6       45.37       54.81      3.44 o
 -10   2   6        0.87        4.31      3.01 o
  -9   2   6        3.34        4.75      3.56 o
  -8   2   6      166.27      140.72     11.04 o
  -7   2   6       98.65      107.34      7.89 o
  -6   2   6        0.21        8.46      2.57 o
  -5   2   6        4.14        9.68      2.36 o
  -4   2   6     2513.24     2561.12     55.36 o
  -3   2   6       32.15       34.91      3.20 o
  -2   2   6        1.03        0.05      1.34 o
  -1   2   6      569.68      516.84     20.23 o
   0   2   6     1117.63     1056.86     15.20 o
   1   2   6       33.50       23.18      1.97 o
   2   2   6      153.43      126.97      5.73 o
   3   2   6     1179.46     1184.01     76.35 o
   4   2   6      200.07      163.98      7.11 o
   5   2   6       85.52       81.45      2.97 o
   6   2   6      132.22      142.70      5.26 o
   7   2   6      358.15      400.22     14.66 o
   8   2   6     1002.91     1093.50     26.46 o
   9   2   6       15.52       13.04      1.85 o
  10   2   6       41.54       43.91      5.67 o
 -10   3   6       16.72       23.50      3.10 o
  -9   3   6       29.44       26.88      3.00 o
  -8   3   6       18.61       12.58      3.05 o
  -7   3   6       67.16       66.33      7.43 o
  -6   3   6     1211.11     1246.62     47.50 o
  -5   3   6      891.25      884.30     19.00 o
  -4   3   6      125.90      127.42      5.26 o
  -3   3   6        0.89        2.80      1.10 o
  -2   3   6     2811.06     2983.41     17.81 o
  -1   3   6     1915.13     2029.71     21.52 o
   0   3   6      106.52      103.58      3.03 o
   1   3   6       27.13       23.17      1.85 o
   2   3   6        1.52        3.42      1.99 o
   3   3   6      152.67      168.92      7.46 o
   4   3   6     1168.78     1283.26     19.99 o
   5   3   6      171.14      185.77      5.85 o
   6   3   6     1940.93     2168.50     91.59 o
   7   3   6      153.67      155.62      6.41 o
   8   3   6        0.06        1.11      1.02 o
   9   3   6       27.47       23.63      3.88 o
  10   3   6       91.16      101.55      6.88 o
 -10   4   6       89.59      100.58      8.30 o
  -9   4   6       12.87       11.02      2.97 o
  -8   4   6      145.72      166.38     12.58 o
  -7   4   6      162.06      142.73      9.20 o
  -6   4   6      243.23      259.65      8.02 o
  -5   4   6        0.16        3.90      1.84 o
  -4   4   6       89.06       86.20      5.20 o
  -3   4   6      216.95      204.14      5.31 o
  -2   4   6     1020.70     1098.80     16.23 o
  -1   4   6     1567.42     1635.52     28.99 o
   0   4   6        8.04        8.25      2.51 o
   1   4   6       11.99       10.32      1.06 o
   2   4   6      136.32      129.71     11.93 o
   3   4   6       40.95       39.69      5.96 o
   4   4   6       47.48       55.24      5.83 o
   5   4   6      134.26      120.04      8.60 o
   6   4   6      614.86      567.52     16.17 o
   7   4   6       18.07       11.38      2.33 o
   8   4   6      666.35      756.84     32.25 o
   9   4   6        6.68       15.00      3.99 o
  -9   5   6       28.37       40.74      6.70 o
  -8   5   6       79.26       77.45      7.33 o
  -7   5   6       31.06       34.95     14.21 o
  -6   5   6       42.49       50.22      4.71 o
  -5   5   6       98.31      110.97      7.02 o
  -4   5   6       37.14       29.00      5.53 o
  -3   5   6      138.93      135.79      7.68 o
  -2   5   6      492.49      568.41     12.90 o
  -1   5   6      252.95      264.97      7.94 o
   0   5   6      279.77      303.75     13.07 o
   1   5   6      396.01      406.77      7.45 o
   2   5   6      272.78      270.32      7.80 o
   3   5   6        0.14        4.66      3.66 o
   4   5   6      171.14      193.70      9.27 o
   5   5   6       13.57        5.45      3.98 o
   6   5   6      576.14      551.82     13.73 o
   7   5   6       71.62       57.24      6.60 o
   8   5   6      118.69      141.55     18.96 o
   9   5   6       26.58       44.41      5.61 o
  -8   6   6      104.13      105.22     12.45 o
  -7   6   6       71.39       89.57      8.85 o
  -6   6   6      225.83      218.48     11.56 o
  -5   6   6      235.36      235.93      8.89 o
  -4   6   6       37.76       35.90      5.16 o
  -3   6   6       36.95       38.24      4.09 o
  -2   6   6        9.31       16.73      2.85 o
  -1   6   6      297.06      312.40     12.05 o
   0   6   6       43.73       37.88      5.00 o
   1   6   6      198.44      211.72     10.67 o
   2   6   6        8.03        7.20      1.56 o
   3   6   6       44.28       40.65      4.89 o
   4   6   6        3.05        6.71      3.51 o
   5   6   6        3.77        7.83      3.67 o
   6   6   6      352.52      333.42     16.52 o
   7   6   6      152.02      133.88      8.59 o
   8   6   6       15.79       10.18      5.13 o
  -7   7   6       31.95       26.34      5.36 o
  -6   7   6        2.69        5.78      4.91 o
  -5   7   6       36.38       39.06      3.57 o
  -4   7   6      436.60      440.58     12.89 o
  -3   7   6      295.43      323.45      8.25 o
  -2   7   6      227.83      210.59      4.89 o
  -1   7   6        1.42        4.15      1.84 o
   0   7   6        8.98        7.65      2.43 o
   1   7   6        5.01        4.46      1.80 o
   2   7   6       67.59       67.00     14.72 o
   3   7   6      396.84      452.82      6.57 o
   4   7   6      160.99      158.58      9.83 o
   5   7   6       59.11       55.98      5.95 o
   6   7   6      183.69      176.63     10.30 o
   7   7   6       65.36       58.50     28.20 o
  -6   8   6        4.84        5.96      1.99 o
  -5   8   6        6.55        7.17      2.23 o
  -4   8   6        5.73        9.93      2.08 o
  -3   8   6       25.21       29.30      3.01 o
  -2   8   6        6.69        9.12      3.29 o
  -1   8   6      335.39      337.91     12.61 o
   0   8   6       51.87       51.52      5.62 o
   1   8   6        2.50        3.09      1.74 o
   2   8   6        8.05        7.48      2.46 o
   3   8   6        1.80        3.54      2.63 o
   4   8   6       29.21       27.50      4.06 o
   5   8   6       24.34       19.42      4.03 o
  -3   9   6        2.37        7.41      2.30 o
  -2   9   6        5.27        1.49      1.65 o
  -1   9   6      156.90      154.87     11.67 o
   0   9   6       18.36       16.34      2.40 o
   1   9   6       13.78       10.55      3.02 o
   2   9   6        4.71        7.88      4.62 o
   3   9   6       81.12       82.60      6.97 o
 -11   0   7        1.98        1.60      2.09 o
  -9   0   7       89.83       98.98      8.54 o
  -7   0   7        1.40        3.29      0.93 o
  -5   0   7        0.45        2.66      1.66 o
  -3   0   7      144.70      131.71      5.26 o
  -1   0   7      469.10      498.67     16.09 o
   1   0   7     2392.02     2628.27     19.07 o
   3   0   7        0.17        3.32      1.09 o
   5   0   7      398.84      392.65      9.09 o
   7   0   7     1997.35     2077.74     18.04 o
   9   0   7      330.34      322.01      9.43 o
 -11   1   7       54.88       67.97      5.50 o
 -10   1   7       52.88       59.05      3.80 o
  -9   1   7      536.40      443.40     17.48 o
  -8   1   7        5.43        2.92      0.94 o
  -7   1   7       18.83       15.39      2.42 o
  -6   1   7      135.72      122.33      5.64 o
  -5   1   7      375.62      411.06     13.44 o
  -4   1   7      284.20      242.39      8.75 o
  -3   1   7      933.53      950.39     14.91 o
  -2   1   7      309.89      267.66      8.09 o
  -1   1   7       25.49       28.19      4.05 o
   0   1   7       24.72       20.87      2.10 o
   1   1   7       11.41        6.80      1.11 o
   2   1   7        1.99        1.60      0.62 o
   4   1   7      210.26      225.69      4.93 o
   5   1   7      617.37      659.60     19.29 o
   6   1   7       41.69       36.57      2.51 o
   7   1   7      357.46      373.36      7.91 o
   8   1   7       25.17       21.15      3.68 o
   9   1   7        0.01        3.24      3.08 o
  10   1   7       33.23       38.43      4.44 o
 -10   2   7       13.19        9.53      2.38 o
  -9   2   7        8.96       13.42      4.02 o
  -8   2   7        6.19        9.51      2.94 o
  -7   2   7      290.40      290.21      8.43 o
  -6   2   7       70.92       74.65      5.68 o
  -5   2   7      109.70      105.15      7.61 o
  -4   2   7       17.88       15.81      2.43 o
  -3   2   7      239.04      233.47     10.63 o
  -2   2   7       68.28       56.55      2.91 o
  -1   2   7     1571.98     1610.93     34.00 o
   0   2   7     1608.21     1631.21     14.05 o
   1   2   7      432.11      455.26     10.56 o
   2   2   7     3433.19     3449.45    145.68 o
   3   2   7      220.84      209.68      7.01 o
   4   2   7      164.36      174.74      7.69 o
   5   2   7      213.52      217.19      6.53 o
   6   2   7      119.31      106.55      7.62 o
   7   2   7      371.54      412.82     36.32 o
   8   2   7        0.07        7.77      1.82 o
   9   2   7       40.06       33.63      3.59 o
  10   2   7        6.67        6.35      1.94 o
 -10   3   7        6.84        9.19      2.77 o
  -9   3   7      383.92      331.90     18.31 o
  -8   3   7        0.53        4.51      3.28 o
  -7   3   7      377.56      348.14     10.87 o
  -6   3   7      154.81      143.30     10.69 o
  -5   3   7     1165.35     1106.54     19.58 o
  -4   3   7      115.23      114.33      5.17 o
  -3   3   7       86.82       61.77      4.52 o
  -2   3   7      131.30      129.40      4.59 o
  -1   3   7      124.53       92.93      6.05 o
   0   3   7      406.87      431.06      8.70 o
   1   3   7        0.16        0.03      0.45 o
   2   3   7      637.64      691.48      7.45 o
   3   3   7     1333.68     1468.88     30.86 o
   4   3   7        0.01        4.80      4.06 o
   5   3   7       24.66       23.34      4.15 o
   6   3   7        0.04        1.29      1.74 o
   7   3   7       21.39       13.35      2.93 o
   8   3   7       11.69        7.22      1.50 o
   9   3   7       11.64       12.02      3.92 o
 -10   4   7        0.05        3.87      4.96 o
  -9   4   7        0.57        5.79      3.25 o
  -8   4   7      231.28      231.44     12.34 o
  -7   4   7       45.47       43.68      8.98 o
  -6   4   7        2.13        1.49      1.36 o
  -5   4   7       69.74       62.69      7.03 o
  -4   4   7      202.98      206.17      9.41 o
  -3   4   7      121.30      106.47     10.19 o
  -2   4   7      892.38      883.86     13.92 o
  -1   4   7      380.59      364.87      6.56 o
   0   4   7       49.96       60.35      6.00 o
   1   4   7      549.72      547.46     21.28 o
   2   4   7      174.43      164.08     20.57 o
   3   4   7      301.73      262.93      7.91 o
   4   4   7       35.29       32.20      4.40 o
   5   4   7       33.53       35.57      6.66 o
   6   4   7       52.99       40.02      2.97 o
   7   4   7        2.49       17.54      5.56 o
   8   4   7        1.72        3.16      2.47 o
   9   4   7      477.76      583.60    272.23 o
  -9   5   7       19.86       22.51      5.50 o
  -8   5   7       45.17       49.31      8.25 o
  -7   5   7      226.25      249.82     14.93 o
  -6   5   7      261.45      279.59     12.01 o
  -5   5   7      273.06      277.63      9.60 o
  -4   5   7      166.59      155.04     10.41 o
  -3   5   7       82.22       79.35      5.68 o
  -2   5   7       86.56       73.84      8.82 o
  -1   5   7      548.39      563.37      8.97 o
   0   5   7      539.26      517.90     16.16 o
   1   5   7       71.78       63.93      5.84 o
   2   5   7      740.11      746.68     10.21 o
   3   5   7      832.77      855.15     13.11 o
   4   5   7      220.44      245.36     10.45 o
   5   5   7      182.73      181.35      8.28 o
   6   5   7      498.06      520.57     14.34 o
   7   5   7       55.01       58.71      9.57 o
   8   5   7      168.94      154.59      9.77 o
  -8   6   7       52.89       55.16      7.39 o
  -7   6   7        2.45        8.99      3.74 o
  -6   6   7      122.82      120.94     13.38 o
  -5   6   7       13.53       14.49      4.17 o
  -4   6   7      922.62      965.45     21.31 o
  -3   6   7       20.94       18.28      2.33 o
  -2   6   7      562.71      605.27     15.17 o
  -1   6   7       65.40       70.82      7.47 o
   0   6   7      976.81     1084.84     31.32 o
   1   6   7      134.47      132.16     11.58 o
   2   6   7       47.64       48.38      9.35 o
   3   6   7       86.09       81.55      6.13 o
   4   6   7      202.92      181.08     13.68 o
   5   6   7        0.27       -0.13      3.38 o
   6   6   7       38.53       44.97      6.15 o
   7   6   7       51.78       62.83      7.21 o
  -7   7   7        3.30       10.16      3.97 o
  -6   7   7       17.52       14.85      4.07 o
  -5   7   7       16.46       15.21      2.98 o
  -4   7   7        1.66        2.70      1.66 o
  -3   7   7      179.95      187.62     12.86 o
  -2   7   7      262.75      254.54     12.13 o
  -1   7   7        0.67        0.09      1.39 o
   0   7   7       56.04       49.89      4.45 o
   1   7   7      156.02      158.84      9.97 o
   2   7   7       71.99       69.08      5.87 o
   3   7   7       46.10       38.74      6.68 o
   4   7   7       16.77       13.84      4.27 o
   5   7   7        1.39        4.64      3.93 o
   6   7   7       19.47       19.32      7.34 o
  -5   8   7      156.86      161.19      7.25 o
  -4   8   7      334.92      373.77     23.02 o
  -3   8   7        3.54        3.38      2.11 o
  -2   8   7      401.64      460.72     10.03 o
  -1   8   7        8.00        9.45      3.59 o
   0   8   7       21.25       16.41      3.46 o
   1   8   7        0.48       -0.05      1.16 o
   2   8   7       12.52       11.83      2.53 o
   3   8   7       43.41       43.72      6.00 o
   4   8   7       41.71       41.00      5.81 o
   5   8   7      105.78      108.81      8.35 o
  -3   9   7        1.59       11.21      3.33 o
  -2   9   7       22.61       20.95      3.19 o
  -1   9   7       38.06       34.57      3.60 o
   0   9   7        4.49        3.61      1.90 o
   1   9   7       11.45       11.24      3.15 o
   2   9   7        2.40       10.62      6.64 o
 -10   0   8        5.85       11.38      2.64 o
  -8   0   8       13.76        2.68      3.57 o
  -6   0   8        2.43        3.20      1.15 o
  -4   0   8       64.85       76.40      7.85 o
  -2   0   8     4066.00     4137.64     28.74 o
   0   0   8      151.01      181.79     10.48 o
   2   0   8     1573.08     1628.89     75.87 o
   4   0   8     2712.63     3345.26     41.03 o
   6   0   8       59.03       61.96      9.87 o
   8   0   8       63.38       59.80      9.72 o
  10   0   8        4.54        8.01      2.98 o
 -11   1   8       61.14       65.35      4.76 o
 -10   1   8      170.62      150.22      5.74 o
  -9   1   8        0.11        1.33      0.71 o
  -8   1   8        3.92        4.62      1.93 o
  -7   1   8       27.00       28.09      2.99 o
  -6   1   8       28.83       25.81      3.07 o
  -5   1   8      502.00      505.24     19.07 o
  -4   1   8       90.41       94.54      6.68 o
  -3   1   8      621.94      625.06      9.65 o
  -2   1   8      193.49      164.66      5.21 o
  -1   1   8      588.23      645.42     13.67 o
   0   1   8     3367.48     3021.28     22.53 o
   1   1   8        2.27        2.66      2.51 o
   2   1   8     2283.38     2438.97     19.02 o
   3   1   8        5.63        3.43      2.89 o
   4   1   8        7.73        4.20      0.76 o
   5   1   8       91.13       89.24      4.07 o
   6   1   8        0.20        2.21      1.13 o
   7   1   8        0.59        1.80      1.99 o
   8   1   8      260.55      273.63     14.55 o
   9   1   8        4.89        2.09      2.03 o
  10   1   8       35.36       31.39      3.84 o
 -10   2   8        0.17        5.90      1.73 o
  -9   2   8       27.51       20.08      3.07 o
  -8   2   8      167.00      152.16      3.77 o
  -7   2   8        3.20        6.87      2.05 o
  -6   2   8      126.23      125.35      7.15 o
  -5   2   8      472.15      448.35     48.00 o
  -4   2   8       18.84       18.80      3.19 o
  -3   2   8       60.69       63.71     10.05 o
  -2   2   8      794.28      832.48      7.19 o
  -1   2   8        6.63        5.34      1.32 o
   0   2   8      330.51      348.80     13.64 o
   1   2   8      208.32      180.71      7.59 o
   2   2   8     1115.93     1147.02     33.93 o
   3   2   8      330.87      327.65      8.19 o
   4   2   8        0.00        0.19      1.81 o
   5   2   8        1.12        1.80      3.56 o
   6   2   8      181.30      161.81      3.77 o
   7   2   8      446.32      495.17     32.51 o
   8   2   8       37.71       28.90      4.61 o
   9   2   8        4.24        1.91      1.35 o
  10   2   8        2.09        0.17      0.52 o
 -10   3   8       25.71       12.96      2.97 o
  -9   3   8      140.85      133.20     11.33 o
  -8   3   8        0.70        6.01      1.99 o
  -7   3   8        5.01        1.98      2.30 o
  -6   3   8       40.43       40.82      4.92 o
  -5   3   8        6.52        5.46      2.11 o
  -4   3   8      861.49      854.84     17.32 o
  -3   3   8        8.99       15.32      2.25 o
  -2   3   8      289.64      303.21      9.03 o
  -1   3   8      530.59      540.64      7.40 o
   0   3   8     1722.37     1761.50     34.32 o
   1   3   8     2002.51     2016.43     36.17 o
   2   3   8     1944.52     2246.73     31.57 o
   3   3   8        0.21       -0.71      2.18 o
   4   3   8       22.21       28.15      4.75 o
   5   3   8       80.64      104.73     11.25 o
   6   3   8      127.76      130.55      6.71 o
   7   3   8      163.41      181.99     24.99 o
   8   3   8       64.57       63.18      5.05 o
   9   3   8       26.61       23.03      4.09 o
 -10   4   8       14.70       21.55      4.18 o
  -9   4   8       28.82       21.96      3.58 o
  -8   4   8      162.56      173.90     13.51 o
  -7   4   8       31.14       27.53      5.60 o
  -6   4   8        5.12        5.33      4.14 o
  -5   4   8      366.72      343.48     21.99 o
  -4   4   8       54.24       48.86      4.26 o
  -3   4   8      148.30      158.03      9.59 o
  -2   4   8     2189.86     2424.85     22.53 o
  -1   4   8       26.59       31.12      2.96 o
   0   4   8       44.81       39.70      4.30 o
   1   4   8      700.52      819.16     31.36 o
   2   4   8      687.76      704.85     13.13 o
   3   4   8      458.21      451.00      6.77 o
   4   4   8       10.46       12.19      4.29 o
   5   4   8       11.29       19.19      8.57 o
   6   4   8       18.94       16.05      3.48 o
   7   4   8      209.79      211.29     11.56 o
   8   4   8      265.91      266.40     27.71 o
   9   4   8        0.19        6.56      3.76 o
  -9   5   8        9.39       10.60      3.15 o
  -8   5   8        2.04        5.81      2.75 o
  -7   5   8      229.99      231.01     11.41 o
  -6   5   8       20.99       17.08      3.39 o
  -5   5   8      216.56      209.17      6.05 o
  -4   5   8      494.35      448.91     13.36 o
  -3   5   8      458.79      440.85     23.24 o
  -2   5   8        2.78        0.06      1.45 o
  -1   5   8       34.75       29.25      6.61 o
   0   5   8     1232.70     1306.68     18.01 o
   1   5   8        1.50        2.87      0.64 o
   2   5   8      137.28      135.74      8.41 o
   3   5   8        3.93        3.13      3.78 o
   4   5   8       13.98        6.38      4.07 o
   5   5   8      182.08      192.67     19.94 o
   6   5   8        6.69        3.84      3.30 o
   7   5   8        4.69        2.98      3.27 o
   8   5   8       71.86       88.21      8.43 o
  -8   6   8        0.63        5.60      2.57 o
  -7   6   8       42.56       24.08      8.63 o
  -6   6   8       14.88       15.71      4.15 o
  -5   6   8      136.15      142.74     10.85 o
  -4   6   8       14.78        7.79      3.02 o
  -3   6   8      458.53      468.89      8.57 o
  -2   6   8        4.13        7.17      2.48 o
  -1   6   8        2.06        7.87      2.89 o
   0   6   8      576.28      605.54     20.74 o
   1   6   8        8.73       13.20      4.23 o
   2   6   8      480.35      568.75     62.62 o
   3   6   8        0.00       -1.25      3.57 o
   4   6   8        2.76        0.49      3.44 o
   5   6   8       15.81       20.73      5.73 o
   6   6   8        3.64        6.92      3.75 o
   7   6   8        3.59        0.71      3.24 o
  -7   7   8       17.17       25.64      4.27 o
  -6   7   8      176.94      190.46     10.58 o
  -5   7   8       36.45       34.60      4.09 o
  -4   7   8        1.24        3.93      5.76 o
  -3   7   8      447.83      484.30      7.81 o
  -2   7   8        1.89        2.27      1.38 o
  -1   7   8        0.59        1.66      1.50 o
   0   7   8        7.22       11.07      3.12 o
   1   7   8       19.96       15.33      3.13 o
   2   7   8       75.95       70.81      5.95 o
   3   7   8        9.46        9.83      3.00 o
   4   7   8       82.59       83.63      7.18 o
   5   7   8       26.15       23.78      5.22 o
   6   7   8       31.50       32.20      5.99 o
  -5   8   8       97.28       86.26      4.64 o
  -4   8   8       82.04       77.19      9.22 o
  -3   8   8        2.84        3.10      1.83 o
  -2   8   8      133.63      140.28      6.58 o
  -1   8   8      133.01      155.71     13.44 o
   0   8   8      182.10      183.30     14.34 o
   1   8   8        1.63        4.69      2.04 o
   2   8   8       14.30        6.94      4.56 o
   3   8   8       27.79       26.50      4.75 o
   4   8   8       58.79       57.94      7.72 o
   5   8   8       18.65       12.52      5.63 o
  -2   9   8        8.41       12.58      3.16 o
  -1   9   8       19.79       15.59      3.40 o
   0   9   8        2.34        3.22      1.97 o
   1   9   8        4.67       -0.54      2.85 o
   2   9   8        7.54        5.70      3.83 o
 -11   0   9       66.40       39.07      7.84 o
  -9   0   9        7.54       10.96      2.53 o
  -7   0   9      239.44      240.83      5.56 o
  -5   0   9      843.02      926.89     14.71 o
  -3   0   9       37.56       58.17      5.83 o
  -1   0   9      715.05      697.63      8.26 o
   1   0   9       67.22       72.76      8.85 o
   3   0   9        1.07        0.16      1.15 o
   5   0   9       95.53      133.58      8.31 o
   7   0   9       28.26       19.15      3.39 o
   9   0   9       22.70       24.42      8.11 o
 -10   1   9       60.78       65.24      4.54 o
  -9   1   9        7.96       11.46      4.45 o
  -8   1   9        5.38        6.83      1.39 o
  -7   1   9        9.89       14.39      2.62 o
  -6   1   9       47.75       48.53      4.35 o
  -5   1   9      218.69      190.25      5.60 o
  -4   1   9      463.90      463.53     11.74 o
  -3   1   9      177.01      158.48      8.69 o
  -2   1   9        7.04       10.81      2.63 o
  -1   1   9     1365.73     1462.75     14.55 o
   0   1   9      225.94      255.95     10.96 o
   1   1   9      664.14      677.62      5.80 o
   2   1   9      288.34      305.19      6.49 o
   3   1   9       14.09        6.48      0.96 o
   4   1   9      141.48      132.14      3.85 o
   5   1   9        5.88       11.95      1.25 o
   6   1   9       24.20       22.59      2.30 o
   7   1   9        0.20        1.24      1.54 o
   8   1   9       10.24        9.74      1.79 o
   9   1   9        0.15        5.72      1.87 o
  10   1   9       65.62       86.43     18.76 o
 -10   2   9        2.03        4.47      1.85 o
  -9   2   9       49.37       50.98      4.61 o
  -8   2   9       49.26       45.26      4.81 o
  -7   2   9      147.79      150.00      7.00 o
  -6   2   9     1151.57     1179.07     45.05 o
  -5   2   9       21.68       24.00      2.35 o
  -4   2   9      433.25      425.54      9.43 o
  -3   2   9       47.06       40.27      6.07 o
  -2   2   9       65.62       70.75      4.80 o
  -1   2   9     1239.94     1368.69     12.11 o
   0   2   9       11.83       19.14      2.79 o
   1   2   9      772.40      830.52      9.04 o
   2   2   9      712.04      769.93     23.05 o
   3   2   9      282.99      298.46      4.77 o
   4   2   9      563.91      588.86      8.48 o
   5   2   9        3.61        1.19      0.72 o
   6   2   9       63.10       58.82      7.52 o
   7   2   9       10.29        9.47      1.45 o
   8   2   9      148.38      162.66      7.22 o
   9   2   9       22.92       17.80      3.59 o
 -10   3   9        0.69        2.62      1.09 o
  -9   3   9       57.24       61.51      6.09 o
  -8   3   9      105.21      102.27      9.17 o
  -7   3   9       13.02       14.52      1.91 o
  -6   3   9      113.34      121.72      9.47 o
  -5   3   9       21.51       19.37      4.89 o
  -4   3   9       24.20       23.26      2.45 o
  -3   3   9      606.86      620.60     10.71 o
  -2   3   9      893.74      984.23     11.41 o
  -1   3   9     1700.40     1920.56     34.71 o
   0   3   9        8.71        3.71      1.02 o
   1   3   9      556.49      559.31      7.66 o
   2   3   9      516.79      574.62     11.29 o
   3   3   9      195.30      174.20      7.30 o
   4   3   9       36.31       19.49      4.03 o
   5   3   9        3.14       -0.71      3.84 o
   6   3   9      217.75      227.19      7.90 o
   7   3   9       40.78       42.08      5.56 o
   8   3   9       26.27       19.68      3.31 o
   9   3   9      112.80      116.49     14.09 o
  -9   4   9        5.29        5.65      5.87 o
  -8   4   9        6.77        5.92      2.08 o
  -7   4   9       76.82       80.46      6.42 o
  -6   4   9      720.75      698.60     13.39 o
  -5   4   9      861.45      889.83     11.68 o
  -4   4   9       12.08       17.32      3.18 o
  -3   4   9        0.03        3.43      1.93 o
  -2   4   9        1.17        2.55      3.49 o
  -1   4   9     1012.34     1081.64     28.86 o
   0   4   9       32.65       28.22      4.24 o
   1   4   9      116.19      123.08      2.28 o
   2   4   9     1510.32     1512.66     29.37 o
   3   4   9       70.69       53.41      4.81 o
   4   4   9        6.91        7.60      5.46 o
   5   4   9      364.01      352.60     11.96 o
   6   4   9      348.68      328.09      9.72 o
   7   4   9      245.47      259.91     13.79 o
   8   4   9       10.07        7.55      3.40 o
   9   4   9       22.52       33.05      5.08 o
  -9   5   9        9.83       17.57      4.52 o
  -8   5   9       12.38       14.08      2.79 o
  -7   5   9      424.22      435.63     15.74 o
  -6   5   9      284.52      293.95     28.81 o
  -5   5   9      221.53      231.46      9.68 o
  -4   5   9        2.96        1.09      3.13 o
  -3   5   9      162.36      165.69      6.68 o
  -2   5   9       41.55       33.17      2.62 o
  -1   5   9        2.20        4.76      1.49 o
   0   5   9      290.00      312.31     16.01 o
   1   5   9      172.57      163.89      5.34 o
   2   5   9       19.65       19.57      4.12 o
   3   5   9      123.56       99.49      4.63 o
   4   5   9        5.78        3.12      1.32 o
   5   5   9      366.31      329.31     12.88 o
   6   5   9        0.97       -0.83      3.06 o
   7   5   9        3.33        4.09      3.40 o
   8   5   9        0.65        3.05      3.25 o
  -8   6   9        4.38       12.70      6.42 o
  -7   6   9        0.24        8.87      2.55 o
  -6   6   9       34.30       33.21      4.54 o
  -5   6   9        5.74        4.41      2.83 o
  -4   6   9      434.45      427.73     10.25 o
  -3   6   9        0.30       -1.32      2.00 o
  -2   6   9       59.52       61.51      4.48 o
  -1   6   9      376.04      392.16     12.80 o
   0   6   9       15.26       14.38      2.08 o
   1   6   9        8.48        4.95      3.76 o
   2   6   9      143.44      112.31      5.60 o
   3   6   9       39.98       26.83      4.43 o
   4   6   9      123.39      151.66     13.02 o
   5   6   9       15.47       13.27      4.05 o
   6   6   9      550.90      576.83     13.24 o
   7   6   9       77.87       79.30      6.94 o
  -7   7   9       28.71       25.27      4.77 o
  -6   7   9      150.57      158.72      9.34 o
  -5   7   9      432.19      475.76     10.46 o
  -4   7   9        6.90        2.21      1.87 o
  -3   7   9       88.51       90.41      6.21 o
  -2   7   9        5.95        4.73      1.37 o
  -1   7   9      296.71      348.61     10.57 o
   0   7   9       39.53       48.29      5.88 o
   1   7   9        7.41        3.81      3.97 o
   3   7   9        0.28        0.06      2.96 o
   4   7   9        9.63       15.12      4.92 o
   5   7   9        0.06        1.00      3.36 o
   6   7   9        0.43        4.43      4.87 o
  -5   8   9      194.60      205.73      5.62 o
  -4   8   9        1.19        3.19      3.05 o
  -3   8   9        4.47        4.51      2.08 o
  -2   8   9       11.52       10.40      2.13 o
  -1   8   9      135.00      142.40      7.66 o
   0   8   9       41.40       34.22      9.41 o
   1   8   9       20.52       16.32      5.02 o
   2   8   9       11.41        7.77      3.35 o
   3   8   9       99.89      105.96      7.81 o
   4   8   9        6.97        4.40      3.09 o
  -2   9   9       63.79       58.88     20.05 o
  -1   9   9       13.66       16.84      2.90 o
   0   9   9       38.72       40.45      5.20 o
   1   9   9       22.92       28.46      5.08 o
 -10   0  10       39.10       25.67      3.96 o
  -8   0  10       12.20        2.30      1.63 o
  -6   0  10       75.81       78.28      8.79 o
  -4   0  10      536.70      598.02     12.00 o
  -2   0  10     3073.48     3247.70     25.65 o
   0   0  10     1397.41     1433.72     13.72 o
   2   0  10     1448.67     1573.86     14.98 o
   4   0  10     1148.90     1311.01     30.33 o
   6   0  10       36.50       38.34      6.98 o
   8   0  10      119.48      138.64     15.53 o
 -10   1  10       62.23       62.52      5.60 o
  -9   1  10        3.82        5.67      1.78 o
  -8   1  10       39.17       34.11      4.77 o
  -7   1  10        8.61       10.51      1.92 o
  -6   1  10      418.60      416.23     26.92 o
  -5   1  10        8.46        4.29      2.91 o
  -4   1  10       31.86       50.55      9.17 o
  -3   1  10       67.01       61.19      7.38 o
  -2   1  10     2014.25     2299.39     21.46 o
  -1   1  10       21.76       30.80      4.15 o
   0   1  10      114.82      107.34      6.61 o
   1   1  10      128.11      138.42      6.72 o
   2   1  10     1097.14     1201.41     29.58 o
   3   1  10       51.68       46.09      2.22 o
   4   1  10      175.30      228.50      8.80 o
   5   1  10       18.38       17.65      1.79 o
   6   1  10        1.03        2.48      3.55 o
   7   1  10       80.40       75.72      5.92 o
   8   1  10      380.25      423.04     12.97 o
   9   1  10      136.99      153.15      7.30 o
 -10   2  10      147.10      138.28     12.20 o
  -9   2  10       13.22       10.07      1.63 o
  -8   2  10       38.31       53.88      4.51 o
  -7   2  10      287.32      266.14     17.69 o
  -6   2  10      133.00      139.21      6.18 o
  -5   2  10        6.56        7.84      2.15 o
  -4   2  10      234.84      214.86     11.05 o
  -3   2  10      135.30      140.70     16.11 o
  -2   2  10     2532.62     2850.39     25.34 o
  -1   2  10      136.30      153.71      4.73 o
   0   2  10     2017.24     2005.64     24.81 o
   1   2  10     1288.67     1325.15     17.19 o
   2   2  10      124.02      107.87      2.88 o
   3   2  10     1053.03     1108.49     13.76 o
   5   2  10        2.06        3.86      1.18 o
   6   2  10       76.27       78.80      6.42 o
   7   2  10       34.67       28.96      4.25 o
   8   2  10        2.63        2.81      0.88 o
   9   2  10       27.79       21.02      4.70 o
 -10   3  10        0.22        2.80      4.47 o
  -9   3  10        2.45        6.68      5.57 o
  -8   3  10        0.90        4.29      2.19 o
  -7   3  10       26.98       24.67      2.70 o
  -6   3  10     1159.35     1130.56     28.47 o
  -5   3  10      146.66      137.31      8.85 o
  -4   3  10        2.01        5.78      2.12 o
  -3   3  10      160.90      144.38      9.55 o
  -2   3  10      192.40      188.08     12.72 o
  -1   3  10      530.38      574.48      7.79 o
   0   3  10     1106.48     1151.18     27.63 o
   1   3  10      227.32      212.57      4.20 o
   2   3  10      354.87      341.09      9.59 o
   3   3  10      476.90      448.96     13.69 o
   4   3  10        1.73        7.49      3.66 o
   5   3  10       66.97       68.25      9.36 o
   6   3  10      213.36      195.85      8.50 o
   7   3  10       19.43       11.31      3.30 o
   8   3  10        5.00        4.54      2.08 o
   9   3  10        6.72       -1.23      2.65 o
  -9   4  10       14.00       11.41      2.62 o
  -8   4  10        1.09        4.92      1.63 o
  -7   4  10        0.31        2.79      1.64 o
  -6   4  10      861.22      832.87     20.60 o
  -5   4  10      204.26      207.59     18.31 o
  -4   4  10      116.51      116.20      7.93 o
  -3   4  10        0.16        5.93      1.90 o
  -2   4  10      280.27      273.27     14.48 o
  -1   4  10       33.91       34.53      4.10 o
   0   4  10      506.25      491.96     12.42 o
   1   4  10       68.65       65.08      6.29 o
   2   4  10      650.10      667.31     18.45 o
   3   4  10       39.43       40.85      6.58 o
   4   4  10      421.28      478.64     11.51 o
   5   4  10       86.45       69.47      5.59 o
   6   4  10      211.06      183.19     13.75 o
   7   4  10      363.00      337.31     15.29 o
   8   4  10       41.69       47.20      6.93 o
  -9   5  10       53.60       49.57      6.49 o
  -8   5  10        0.04        5.11      5.72 o
  -7   5  10        3.73        9.70      2.79 o
  -6   5  10      255.53      276.50     13.82 o
  -5   5  10      133.68      133.79     21.12 o
  -4   5  10      158.53      151.32     17.59 o
  -3   5  10       47.78       39.14      6.24 o
  -2   5  10      252.39      230.95     11.43 o
  -1   5  10       49.81       42.06      4.43 o
   0   5  10        0.73        0.14      2.44 o
   1   5  10       10.79        7.89      1.55 o
   2   5  10       54.74       54.01      9.06 o
   3   5  10      105.47       61.68      7.99 o
   4   5  10      196.94      191.33      8.26 o
   5   5  10      171.67      183.92     13.79 o
   6   5  10      108.13       95.01     40.30 o
   7   5  10       43.89       50.16      5.90 o
   8   5  10       49.90       44.98      5.30 o
  -8   6  10       12.34       12.43      4.31 o
  -7   6  10      341.66      368.28     14.86 o
  -6   6  10       46.13       47.37      5.88 o
  -5   6  10      157.05      154.18     13.87 o
  -4   6  10       92.17       92.98     10.71 o
  -3   6  10      585.32      580.40     15.34 o
  -2   6  10       25.18       29.43      5.23 o
  -1   6  10      148.48      154.31      4.19 o
   0   6  10      531.46      551.53     21.38 o
   1   6  10       55.39       46.92      5.01 o
   2   6  10      471.54      492.50     20.01 o
   3   6  10       25.92       20.92      5.67 o
   4   6  10        0.89        9.41      3.78 o
   5   6  10      366.05      418.60     36.01 o
   6   6  10       22.90       32.38      5.48 o
   7   6  10       30.09       20.52      5.44 o
  -7   7  10      204.77      224.10      9.72 o
  -6   7  10      220.47      182.98     20.33 o
  -5   7  10      397.40      420.49      8.52 o
  -4   7  10       14.95       14.00      4.39 o
  -3   7  10        4.37        8.42      2.04 o
  -2   7  10        2.97        4.18      2.14 o
  -1   7  10        9.74       10.75      3.45 o
   0   7  10       22.27       20.23      3.51 o
   1   7  10       28.74       25.85      5.61 o
   2   7  10      514.20      511.62     23.05 o
   3   7  10       44.05       33.93      5.46 o
   4   7  10       44.66       44.89      5.20 o
   5   7  10      287.92      333.51     14.10 o
   6   7  10       30.38       19.66      3.97 o
  -5   8  10      121.32      119.92      5.60 o
  -4   8  10       17.12       11.82      2.29 o
  -3   8  10        9.78        7.95      1.63 o
  -2   8  10      298.05      393.57     38.90 o
  -1   8  10       13.65       16.13      3.50 o
   0   8  10       42.34       41.06      5.72 o
   1   8  10        9.18        7.12      3.45 o
   2   8  10        0.51       -2.79      2.79 o
   3   8  10       57.30       51.37      8.42 o
   4   8  10       13.89        6.57      3.64 o
  -1   9  10       19.72       16.26      2.85 o
   0   9  10        3.38        2.11      1.60 o
  -9   0  11       63.74       55.56      6.78 o
  -7   0  11       13.76       11.48      2.16 o
  -5   0  11       90.70       86.77     11.00 o
  -3   0  11     1202.57     1411.07     22.30 o
  -1   0  11     1294.55     1260.54     13.09 o
   1   0  11        6.71       18.14      5.43 o
   3   0  11     2181.80     2530.73     27.94 o
   5   0  11       83.52       89.03      5.99 o
   7   0  11      276.48      306.22      7.77 o
   9   0  11       42.33       56.19      6.10 o
 -10   1  11        1.68        3.38      1.07 o
  -9   1  11       65.00       53.20      5.68 o
  -8   1  11       85.11       82.56      5.79 o
  -7   1  11      345.79      317.31      6.50 o
  -6   1  11        9.10        7.88      1.28 o
  -5   1  11       72.90       68.12      4.54 o
  -4   1  11        3.65        3.62      1.85 o
  -3   1  11       21.52       15.58      2.46 o
  -2   1  11      339.22      337.88      9.96 o
  -1   1  11     2634.15     2678.87     23.86 o
   0   1  11        4.63        8.47      2.07 o
   1   1  11      165.13      185.86      8.53 o
   2   1  11      109.29      114.86      5.66 o
   3   1  11        1.39        2.65      0.67 o
   4   1  11        5.51        3.32      2.17 o
   5   1  11       62.90       51.90      4.36 o
   6   1  11       32.49       27.86      2.41 o
   7   1  11        0.99        1.61      0.83 o
   8   1  11       27.36       29.46      3.48 o
   9   1  11        1.87        2.80      1.34 o
 -10   2  11        0.46        3.09      1.95 o
  -9   2  11        6.36        6.78      3.34 o
  -8   2  11       17.99       17.08      3.10 o
  -7   2  11      114.86      118.35     14.51 o
  -6   2  11       89.93      108.21     10.62 o
  -5   2  11       23.56       18.62      2.52 o
  -4   2  11      884.85      912.44     13.91 o
  -3   2  11        4.13        5.11      1.64 o
  -2   2  11      259.44      236.25      6.99 o
  -1   2  11       11.13        5.84      1.33 o
   0   2  11      203.29      210.08      4.95 o
   1   2  11     1204.02     1337.43     14.65 o
   2   2  11        0.62        1.69      1.61 o
   3   2  11      438.49      470.08     10.91 o
   4   2  11        0.03        0.03      1.44 o
   5   2  11      109.95      101.69     12.18 o
   6   2  11       11.32       10.51      1.81 o
   7   2  11       64.75       48.05      4.06 o
   8   2  11       63.94       54.41      3.72 o
   9   2  11      125.81      154.71     13.37 o
 -10   3  11       12.04       15.93      4.21 o
  -9   3  11       58.41       61.16      5.35 o
  -8   3  11        0.95       -0.44      2.58 o
  -7   3  11      322.26      298.48     12.13 o
  -6   3  11       99.79      100.34      6.46 o
  -5   3  11      342.04      316.69     11.33 o
  -4   3  11        0.00       -0.61      2.24 o
  -3   3  11       14.30       15.96      2.45 o
  -2   3  11       16.35       19.64      3.47 o
  -1   3  11     2067.18     2321.31     21.50 o
   1   3  11       58.05       39.56      4.07 o
   2   3  11      201.31      186.14      4.31 o
   3   3  11      517.11      569.38     14.11 o
   4   3  11       45.59       48.03      7.13 o
   5   3  11      201.62      185.10      7.76 o
   6   3  11      121.47      108.10      9.30 o
   7   3  11       18.29       15.68      2.60 o
   8   3  11       19.85       22.27      3.79 o
   9   3  11       38.63       38.37      5.67 o
  -9   4  11        1.36       -0.03      3.07 o
  -8   4  11       60.17       54.87      4.33 o
  -7   4  11       25.17       22.43      4.27 o
  -6   4  11       14.94       16.50      2.23 o
  -5   4  11     1201.97     1199.77     16.81 o
  -4   4  11      238.94      222.41     10.96 o
  -3   4  11        1.21        0.04      1.18 o
  -2   4  11        4.89        7.86      2.18 o
  -1   4  11       12.86        9.30      2.64 o
   0   4  11      387.36      420.93     13.14 o
   1   4  11        7.55        8.58      3.30 o
   2   4  11      213.59      205.51     10.90 o
   3   4  11      101.61      119.76     10.44 o
   4   4  11       59.81       43.70      6.64 o
   5   4  11      162.25      181.29      7.85 o
   6   4  11       38.53       33.92      7.58 o
   7   4  11      132.55      141.13      8.09 o
   8   4  11       74.82       76.08     10.58 o
  -9   5  11        1.20        0.01      2.54 o
  -8   5  11      121.93      122.57      8.48 o
  -7   5  11      215.84      216.76     14.11 o
  -6   5  11      103.57      107.89     10.30 o
  -5   5  11        8.25        5.98      2.10 o
  -4   5  11       62.83       59.33      4.37 o
  -3   5  11       22.96       20.16      6.66 o
  -2   5  11      294.85      271.82     16.49 o
  -1   5  11        4.21        6.65      2.58 o
   0   5  11       73.13       74.00      9.67 o
   1   5  11        0.60        0.18      0.59 o
   2   5  11      428.17      447.73     22.23 o
   3   5  11      264.45      264.22     24.33 o
   4   5  11      358.19      341.49     10.46 o
   5   5  11      294.82      278.29     10.37 o
   6   5  11       13.13        7.44      3.32 o
   7   5  11      116.71      135.43      8.76 o
  -8   6  11       47.66       49.63      6.48 o
  -7   6  11        9.83       15.20      3.89 o
  -6   6  11        4.95        4.54      2.69 o
  -5   6  11        0.19       -2.64      2.64 o
  -4   6  11      343.74      368.16     13.67 o
  -3   6  11      169.43      170.59     15.63 o
  -2   6  11        3.28        5.05      2.27 o
  -1   6  11       15.65       12.89      2.20 o
   0   6  11       78.48       76.88      5.90 o
   1   6  11       39.72       30.59      4.60 o
   2   6  11        0.04        0.95      1.99 o
   3   6  11      162.06      155.15     12.10 o
   4   6  11      592.78      553.68     22.92 o
   5   6  11       13.04        5.58      4.58 o
   6   6  11      168.10      162.98      8.98 o
   7   6  11       11.97       16.28      4.75 o
  -6   7  11       14.78       26.95      4.74 o
  -5   7  11      141.81      115.71     12.25 o
  -4   7  11        6.27       11.03      3.67 o
  -3   7  11       11.21       11.59      2.44 o
  -2   7  11        3.02        0.67      1.56 o
  -1   7  11       57.23       58.73      4.94 o
   0   7  11      114.16      102.02      9.27 o
   1   7  11       32.99       24.91      5.43 o
   2   7  11       17.87       14.41      3.18 o
   3   7  11        2.25        6.48      3.65 o
   4   7  11       15.76       13.17      3.97 o
   5   7  11        6.02        5.69      4.04 o
  -4   8  11        1.30        1.88      1.10 o
  -3   8  11        1.85        4.09      4.71 o
  -2   8  11       15.02       10.49      2.67 o
  -1   8  11      139.71      163.39     16.78 o
   0   8  11       28.99       32.24      3.56 o
   1   8  11        1.70        2.03      2.91 o
   2   8  11       75.97       67.77      7.17 o
   3   8  11        0.50       -0.64      3.36 o
 -10   0  12        2.86        8.92      4.53 o
  -8   0  12       33.37       31.44      7.72 o
  -6   0  12       28.43       27.02      4.39 o
  -4   0  12      144.60      131.63     10.00 o
  -2   0  12      110.93      148.21     11.15 o
   0   0  12        1.56       -2.11      2.11 o
   2   0  12      410.68      408.12      8.67 o
   4   0  12      347.57      408.62      9.01 o
   6   0  12       35.12       15.28      3.06 o
   8   0  12       75.13      105.01     10.87 o
 -10   1  12        5.64        2.74      1.89 o
  -9   1  12       29.88       33.20      3.93 o
  -8   1  12       40.90       35.94      4.59 o
  -7   1  12      221.46      177.74     14.63 o
  -6   1  12       18.10       16.72      2.22 o
  -5   1  12      261.04      232.25     14.23 o
  -4   1  12     1247.12     1322.49     23.46 o
  -3   1  12       77.02       84.19      9.83 o
  -2   1  12     1097.12     1189.23     18.03 o
  -1   1  12      222.10      223.03      8.80 o
   0   1  12       16.91       32.11      4.02 o
   1   1  12      213.51      242.11     10.50 o
   2   1  12       77.11       75.69      9.49 o
   3   1  12        5.48       10.77      1.23 o
   4   1  12       11.39        6.35      1.51 o
   5   1  12       35.95       32.51      3.03 o
   6   1  12       48.50       42.75      4.84 o
   7   1  12       20.78       22.18      3.03 o
   8   1  12       50.78       47.61      5.31 o
   9   1  12       18.95       15.37      4.23 o
 -10   2  12       40.54       39.85      5.62 o
  -9   2  12       16.73       16.26      2.42 o
  -8   2  12        6.07        7.18      1.55 o
  -7   2  12       18.65       22.69      3.97 o
  -6   2  12       50.91       47.45     12.51 o
  -5   2  12      131.16      118.15     12.04 o
  -4   2  12       36.24       33.10      8.15 o
  -2   2  12      196.44      211.45      7.97 o
  -1   2  12      295.21      297.89     11.50 o
   1   2  12       26.23        9.36      2.47 o
   2   2  12       84.72       77.80     12.87 o
   3   2  12      285.68      310.05     18.85 o
   4   2  12       55.37       61.52      6.12 o
   5   2  12        6.18        5.81      2.20 o
   6   2  12       35.49       24.81      3.85 o
   7   2  12       53.52       47.13      3.80 o
   8   2  12       74.76       60.83      7.57 o
   9   2  12      155.34      181.01     21.07 o
 -10   3  12       15.30       18.86      2.71 o
  -9   3  12        0.66        2.93      0.90 o
  -8   3  12        1.34        5.29      2.23 o
  -7   3  12      659.18      654.05     12.60 o
  -6   3  12      257.22      240.07      8.62 o
  -5   3  12      180.53      193.02      8.09 o
  -4   3  12      567.05      613.65     32.50 o
  -3   3  12      368.54      386.84      9.51 o
  -2   3  12      131.37      128.23      7.07 o
  -1   3  12       84.47      106.26      6.35 o
   0   3  12      208.80      210.94      5.65 o
   1   3  12      278.62      258.42     11.52 o
   2   3  12      155.20      126.00     10.22 o
   3   3  12       32.28       39.97      4.57 o
   4   3  12       45.70       66.87     10.55 o
   5   3  12        1.13       -3.32      3.32 o
   6   3  12      297.51      306.54     10.14 o
   7   3  12       31.70       27.01      3.51 o
   8   3  12      136.68      137.60      8.77 o
  -9   4  12        3.15        6.70      1.78 o
  -8   4  12       36.05       41.55      4.92 o
  -7   4  12       72.48       72.46      5.78 o
  -6   4  12      216.25      215.32     10.83 o
  -5   4  12       38.99       36.22      8.32 o
  -4   4  12      187.13      196.10     13.39 o
  -3   4  12       69.32       80.30     10.43 o
  -2   4  12        2.13        2.39      1.72 o
  -1   4  12      135.79      157.48      8.46 o
   0   4  12     1059.04     1129.05     23.15 o
   1   4  12       32.32       26.75      1.58 o
   2   4  12      396.18      378.09     10.55 o
   3   4  12      182.81      232.28     20.58 o
   4   4  12        2.73        0.69      3.54 o
   5   4  12        1.35        2.30      3.29 o
   6   4  12       38.91       35.74      4.98 o
   7   4  12        1.88        2.18      3.36 o
   8   4  12       10.46        5.41      2.87 o
  -8   5  12        0.01        2.01      3.30 o
  -7   5  12        4.39        7.04      2.03 o
  -6   5  12      126.44      123.68      8.35 o
  -5   5  12       13.00       15.93      2.82 o
  -4   5  12      727.50      710.34     15.86 o
  -3   5  12       40.90       45.69      3.56 o
  -2   5  12      187.85      209.43     14.02 o
  -1   5  12       47.28       52.57      6.11 o
   0   5  12      212.75      238.42     12.87 o
   2   5  12      338.11      388.87     26.57 o
   3   5  12      865.40      887.67     21.61 o
   4   5  12      114.88      100.85      8.49 o
   5   5  12       87.52       86.54      8.88 o
   6   5  12      145.57      125.85      6.97 o
   7   5  12       32.75       21.56      4.31 o
  -7   6  12       90.03      108.85     13.64 o
  -6   6  12      178.97      174.22     14.08 o
  -5   6  12       42.16       46.34      5.72 o
  -4   6  12      166.64      187.54     73.75 o
  -3   6  12      151.17      148.42     10.49 o
  -2   6  12        0.01        1.76      1.63 o
  -1   6  12       28.00       29.64      2.55 o
   0   6  12       89.45       79.08      6.46 o
   1   6  12       54.67       40.53      5.82 o
   2   6  12       94.64       90.57     13.41 o
   3   6  12        2.36       10.95      5.20 o
   4   6  12        6.44        3.43      3.70 o
   5   6  12      208.66      247.29     10.54 o
   6   6  12      118.98      128.32      8.37 o
  -6   7  12        0.04        2.26      1.70 o
  -5   7  12        0.76       -1.10      2.53 o
  -4   7  12        0.45        4.81      2.02 o
  -3   7  12        9.61       11.69      3.29 o
  -2   7  12       18.38       18.66      3.12 o
  -1   7  12      281.49      293.51     17.23 o
   0   7  12        4.26        4.58      1.81 o
   1   7  12      225.76      240.56     28.34 o
   2   7  12      194.44      202.29     10.10 o
   3   7  12      181.98      180.55      8.20 o
   4   7  12       21.72       16.78      5.27 o
   5   7  12      154.57      159.29     17.29 o
  -4   8  12      102.34       99.74      6.48 o
  -3   8  12        0.00        4.99      1.88 o
  -2   8  12       40.96       42.11      4.99 o
  -1   8  12        1.47        3.11      6.17 o
   0   8  12        4.72        4.35      1.81 o
   1   8  12       10.32       14.38      3.55 o
   2   8  12       28.91       24.59      3.71 o
   3   8  12      197.07      208.12      9.31 o
  -9   0  13       84.46       58.91      7.95 o
  -7   0  13       74.37       74.75      9.68 o
  -5   0  13     2429.70     2565.77    328.70 o
  -3   0  13     1746.57     2001.59     27.27 o
  -1   0  13        0.69        2.17      2.23 o
   1   0  13       83.96       84.57      8.67 o
   3   0  13        0.68        6.09      1.88 o
   5   0  13       19.40       16.65      2.24 o
   7   0  13       37.91       29.65      6.44 o
   9   0  13        6.04       12.02      4.18 o
 -10   1  13        9.38        9.38      3.46 o
  -9   1  13       33.97       39.99      5.89 o
  -8   1  13        8.59        5.21      3.16 o
  -7   1  13       50.70       62.64      5.37 o
  -6   1  13       22.98       17.45      2.52 o
  -5   1  13      334.89      323.27     15.38 o
  -4   1  13      211.31      234.61     10.15 o
  -3   1  13      429.14      391.82     12.77 o
  -2   1  13        3.28        5.10      2.12 o
  -1   1  13     1401.71     1600.76     23.16 o
   0   1  13      553.95      578.35     12.18 o
   1   1  13        0.44        1.01      2.23 o
   2   1  13      379.65      380.64      5.32 o
   3   1  13       12.74       10.77      2.25 o
   4   1  13       94.60       90.93      5.02 o
   5   1  13      117.62      117.75      3.96 o
   6   1  13        4.83        3.50      1.59 o
   7   1  13      589.21      612.89     40.06 o
   8   1  13        5.60        2.52      1.81 o
   9   1  13       19.93       21.91      2.82 o
 -10   2  13        9.76       17.65      2.33 o
  -9   2  13       46.50       42.92      3.81 o
  -8   2  13       14.54       14.70      3.93 o
  -7   2  13        7.31        6.72      2.33 o
  -6   2  13      221.08      207.59     20.43 o
  -5   2  13     1962.52     2042.76     25.14 o
  -4   2  13       98.59       86.65      9.78 o
  -3   2  13      146.12      174.01     17.30 o
  -2   2  13      371.42      363.01     12.18 o
  -1   2  13       18.77       23.89      4.86 o
   0   2  13       27.27       29.19      4.29 o
   1   2  13       43.42       31.53      5.32 o
   2   2  13      491.18      531.41     21.48 o
   3   2  13       90.62       88.81      7.57 o
   4   2  13       54.44       62.17      5.98 o
   5   2  13        8.53        5.40      1.63 o
   6   2  13        1.12        0.07      0.76 o
   7   2  13      103.47       98.66      4.81 o
   8   2  13        8.74        7.73      1.61 o
  -9   3  13       45.03       50.87      4.39 o
  -8   3  13       54.65       58.75      6.42 o
  -7   3  13       90.18       88.01      8.34 o
  -6   3  13       95.44       76.38      5.19 o
  -5   3  13     1906.25     1991.82     19.11 o
  -4   3  13       68.90       63.02     13.09 o
  -3   3  13       27.73       18.95      3.65 o
  -2   3  13      122.75      112.30      8.12 o
  -1   3  13       48.34       47.56      4.84 o
   0   3  13        7.35        9.30      2.25 o
   1   3  13      487.07      523.41     50.06 o
   2   3  13     1179.55     1133.46     23.46 o
   3   3  13        7.85        9.60      3.94 o
   4   3  13       21.34       21.11      6.11 o
   5   3  13       55.69       59.41      5.28 o
   6   3  13      324.96      310.73      9.77 o
   7   3  13      269.95      282.82     14.45 o
   8   3  13        2.11        1.81      1.27 o
  -9   4  13      168.40      197.09     12.78 o
  -8   4  13       48.25       45.31      3.54 o
  -7   4  13        0.81        4.46      2.00 o
  -6   4  13        1.32       -0.75      1.84 o
  -5   4  13     1713.27     1807.62     32.45 o
  -4   4  13        3.07       -0.28      1.51 o
  -3   4  13      856.62      919.85     17.34 o
  -2   4  13      178.76      169.88      6.80 o
  -1   4  13       44.65       47.66      6.11 o
   0   4  13       31.09       32.38      6.61 o
   1   4  13      133.39      122.05      2.50 o
   2   4  13      178.63      224.60     22.64 o
   3   4  13      804.22      849.16     20.34 o
   4   4  13       82.69       82.78      7.83 o
   5   4  13       38.82       35.69     14.42 o
   6   4  13       72.97       69.87      6.46 o
   7   4  13       34.76       23.17      3.71 o
   8   4  13       12.51       12.69      2.97 o
  -8   5  13       45.91       47.07      4.92 o
  -7   5  13       66.89       64.26      8.52 o
  -6   5  13        0.14        4.38      1.96 o
  -5   5  13      328.84      350.16     18.19 o
  -4   5  13      288.60      290.35     10.53 o
  -3   5  13       84.71       93.71      5.74 o
  -2   5  13       69.51       88.68      6.68 o
  -1   5  13       27.05       20.12      4.32 o
   0   5  13      121.73      113.16      7.05 o
   2   5  13      555.16      565.13     15.07 o
   3   5  13       53.30       50.98      8.03 o
   4   5  13      104.15       86.76      8.26 o
   5   5  13        0.00        7.50      4.51 o
   6   5  13        0.64        3.35      3.16 o
   7   5  13        2.56        5.19      3.08 o
  -7   6  13        0.65        0.68      2.44 o
  -6   6  13      416.42      446.86     22.66 o
  -5   6  13      460.90      462.04     19.68 o
  -4   6  13        2.72        5.14      2.45 o
  -3   6  13      144.13      148.42     13.11 o
  -2   6  13       15.33       15.17      4.36 o
  -1   6  13       23.77       16.42      3.12 o
   0   6  13       22.97       29.90      6.93 o
   1   6  13      179.99      163.60     17.07 o
   2   6  13        1.72       -0.54      3.24 o
   3   6  13      148.47      155.64     20.40 o
   4   6  13       15.12        8.86      3.77 o
   5   6  13        2.79       -1.53      3.12 o
   6   6  13       70.65       57.34     27.36 o
  -6   7  13        0.46        2.81      2.25 o
  -5   7  13      153.38      164.02     15.28 o
  -4   7  13       75.98       70.78      5.82 o
  -3   7  13       11.47        6.93      1.89 o
  -2   7  13       52.14       59.80      5.73 o
  -1   7  13       17.25       16.14      2.69 o
   0   7  13       55.69       63.98      6.18 o
   1   7  13       27.55       23.23      8.35 o
   2   7  13      263.09      277.76      9.45 o
   3   7  13      168.77      183.80     10.54 o
   4   7  13       63.84       76.22      8.33 o
  -4   8  13      141.96      156.14     13.32 o
  -3   8  13        0.09        3.82      1.55 o
  -2   8  13        2.48        5.32      1.80 o
  -1   8  13       14.71        7.82      2.36 o
   0   8  13       30.74       23.17      3.86 o
   1   8  13      113.71       97.57      8.75 o
   2   8  13        6.84       -2.88      2.99 o
 -10   0  14        1.62        2.43      3.58 o
  -8   0  14       13.31       17.16      3.92 o
  -6   0  14     5307.08     5999.25   2012.50 o
  -4   0  14      154.58      153.50      7.90 o
  -2   0  14      453.69      528.22     16.43 o
   0   0  14       34.45       43.89      4.36 o
   2   0  14       70.86       77.65      7.15 o
   4   0  14       11.28       11.44      4.18 o
   6   0  14     1453.80     1538.57     15.45 o
   8   0  14      233.48      292.51     12.54 o
 -10   1  14       20.61       27.13      8.13 o
  -9   1  14        5.91        6.20      1.81 o
  -8   1  14        0.63        0.10      3.54 o
  -7   1  14        3.39        2.52      2.68 o
  -6   1  14     1053.38     1147.69     56.32 o
  -5   1  14       57.79       59.31      6.40 o
  -4   1  14       20.16       20.29      2.35 o
  -3   1  14      105.39      135.09     10.96 o
  -2   1  14      112.21      122.48      3.94 o
  -1   1  14      107.30       89.75      4.56 o
   0   1  14       20.49       46.39      4.73 o
   1   1  14      115.85      116.15     11.21 o
   2   1  14       14.06        8.36      1.41 o
   3   1  14      386.34      377.08      5.83 o
   4   1  14      361.84      372.52      6.19 o
   5   1  14      182.52      203.02      3.84 o
   6   1  14      492.50      512.02      8.20 o
   7   1  14       12.58        8.78      1.35 o
   8   1  14      180.50      183.17      6.21 o
 -10   2  14        8.02       13.49      2.11 o
  -9   2  14        6.07        4.51      2.63 o
  -8   2  14        7.39        9.50      2.16 o
  -7   2  14        1.74        0.31      2.61 o
  -6   2  14     4826.45     5228.59    213.36 o
  -5   2  14      217.51      205.52      9.35 o
  -3   2  14      219.35      212.84     10.72 o
  -2   2  14      912.63      911.01     19.61 o
  -1   2  14       24.98       24.37      4.63 o
   0   2  14        1.55        4.73      2.23 o
   1   2  14      353.31      357.15      9.47 o
   2   2  14      404.49      383.50     15.16 o
   3   2  14      254.40      253.38      5.29 o
   4   2  14       37.01       37.04      3.56 o
   5   2  14       11.64        5.03      1.55 o
   6   2  14      788.16      812.43     15.11 o
   7   2  14       11.14       10.67      1.60 o
   8   2  14       55.50       49.41      5.64 o
  -9   3  14        0.01        5.73      1.82 o
  -8   3  14       14.84       19.46      4.62 o
  -7   3  14      229.13      228.35      8.35 o
  -6   3  14       76.42       76.85      8.36 o
  -5   3  14      764.21      815.02     22.12 o
  -4   3  14      629.54      623.83     14.76 o
  -3   3  14       33.91       41.71      8.03 o
  -2   3  14      174.63      189.96     12.48 o
  -1   3  14      168.21      160.51      8.83 o
   0   3  14      102.03       87.86      6.07 o
   1   3  14      137.16      123.79     16.75 o
   3   3  14      170.27      147.78      1.61 o
   4   3  14       47.95       46.66      6.59 o
   5   3  14       79.22       69.02      6.77 o
   6   3  14       30.34       23.68      3.62 o
   7   3  14      129.64      141.95      6.36 o
   8   3  14      153.77      172.61     19.84 o
  -9   4  14       19.06       20.29      2.98 o
  -8   4  14       78.75       80.66      7.24 o
  -7   4  14       51.48       58.51      5.09 o
  -6   4  14     1692.32     1738.92     21.92 o
  -5   4  14       55.86       55.93      4.38 o
  -4   4  14      505.28      485.45     13.07 o
  -3   4  14      136.80      127.37      5.82 o
  -2   4  14       61.70       63.11      6.97 o
  -1   4  14       72.80       79.08     13.50 o
   0   4  14       14.52       22.68      5.13 o
   1   4  14        4.16        7.15      4.40 o
   2   4  14       80.29       87.51      8.62 o
   3   4  14      133.86      151.91     15.88 o
   4   4  14       21.79       20.21      4.43 o
   5   4  14        1.72       -0.50      3.00 o
   6   4  14      407.39      392.64     21.12 o
   7   4  14       22.61       23.63      4.09 o
  -8   5  14        0.86        4.07      1.55 o
  -7   5  14       91.01      105.08      7.71 o
  -6   5  14        0.92        3.01      3.58 o
  -5   5  14        0.23        7.29      7.17 o
  -4   5  14        4.54        6.21      1.50 o
  -3   5  14       63.84       65.11      4.36 o
  -2   5  14        0.08       -1.28      1.92 o
  -1   5  14       95.81       79.26      5.37 o
   0   5  14       13.82       15.14      3.76 o
   1   5  14      165.55      165.42     22.42 o
   2   5  14      116.20      115.87     15.37 o
   3   5  14      247.89      269.63     17.57 o
   4   5  14      179.86      185.43     11.46 o
   5   5  14        6.39        1.97      2.92 o
   6   5  14      158.13      168.33     16.66 o
   7   5  14        7.32        7.24      4.33 o
  -7   6  14       27.82       29.05      3.22 o
  -6   6  14      253.04      260.80     10.42 o
  -5   6  14       22.72       16.32      3.93 o
  -4   6  14      389.61      351.68     23.88 o
  -3   6  14      163.82      154.91      7.45 o
  -2   6  14      174.25      154.42     12.88 o
  -1   6  14       37.70       38.15      5.11 o
   0   6  14       56.85       56.15      7.19 o
   1   6  14      359.85      385.04     11.43 o
   2   6  14        0.02       -0.73      3.41 o
   3   6  14       38.58       27.11      5.30 o
   4   6  14        9.77        9.15      4.84 o
   5   6  14       21.26        9.45      3.21 o
  -5   7  14        0.26        3.60      2.38 o
  -4   7  14        9.36        6.23      1.93 o
  -3   7  14        9.92       10.64      4.53 o
  -2   7  14       68.26       68.78      5.72 o
  -1   7  14        2.67        1.10      2.97 o
   0   7  14       55.71       49.06      6.18 o
   1   7  14      335.90      389.07     11.56 o
   2   7  14        5.27        2.82      2.20 o
   3   7  14      161.89      164.15      9.16 o
   4   7  14       94.26       76.28      6.39 o
  -3   8  14       28.27       19.85      3.58 o
  -2   8  14       20.30       26.14      4.55 o
  -1   8  14       10.31       11.67      2.90 o
   0   8  14       15.24       11.13      5.51 o
   1   8  14       61.17       68.06     10.27 o
  -9   0  15       35.82       30.59      4.57 o
  -7   0  15     1494.53     1673.37     23.45 o
  -5   0  15      688.60      736.53     14.79 o
  -3   0  15       52.08       53.21      6.91 o
  -1   0  15        2.99       -2.94      2.94 o
   1   0  15      787.90      766.17     16.93 o
   3   0  15      550.45      576.00      7.23 o
   5   0  15     1226.82     1255.80     58.32 o
   7   0  15      280.94      278.33      9.75 o
 -10   1  15       12.16       15.67      4.63 o
  -9   1  15       25.61       25.69      3.33 o
  -8   1  15       81.41       67.66      5.58 o
  -7   1  15      358.50      358.83     13.78 o
  -6   1  15      403.01      385.84      9.75 o
  -5   1  15      309.86      330.92     10.09 o
  -4   1  15      113.07      126.38      7.37 o
  -3   1  15      251.57      263.97     11.61 o
  -2   1  15        2.06        5.96      1.71 o
  -1   1  15      177.65      181.29      9.10 o
   0   1  15      244.31      224.43      8.79 o
   1   1  15      441.51      433.30     16.44 o
   2   1  15       26.99       22.99      1.92 o
   3   1  15       79.40       75.18      5.10 o
   4   1  15      104.55       92.46      4.35 o
   5   1  15       41.92       38.54      2.09 o
   6   1  15       13.46       15.98      2.36 o
   7   1  15       12.86       11.30      1.91 o
   8   1  15       12.43       12.66      3.21 o
  -9   2  15        0.08        1.68      1.10 o
  -8   2  15       41.02       38.02      3.58 o
  -7   2  15      822.03      936.53     14.52 o
  -6   2  15       22.69       24.60     42.52 o
  -5   2  15       82.83       68.77      9.24 o
  -4   2  15       67.84       64.32      9.16 o
  -3   2  15       97.41      105.68     13.85 o
  -2   2  15      174.09      206.40     21.82 o
  -1   2  15        6.93       10.04      2.48 o
   0   2  15       93.69       84.94      9.93 o
   1   2  15       31.29       33.04      5.62 o
   2   2  15        1.65        0.01      1.00 o
   3   2  15      248.26      259.71     10.36 o
   4   2  15       67.28       68.25      5.30 o
   5   2  15      368.42      307.13      4.77 o
   6   2  15       73.05       74.06      5.42 o
   7   2  15        3.25        1.77      1.40 o
   8   2  15        0.84        0.06      0.93 o
  -9   3  15       44.36       45.73      5.03 o
  -8   3  15       45.52       39.99      4.67 o
  -7   3  15       58.25       58.12      9.79 o
  -6   3  15       27.57       25.02      7.58 o
  -5   3  15      929.65      917.89     19.68 o
  -4   3  15       11.77        3.80      3.55 o
  -3   3  15        0.22        6.52      2.85 o
  -2   3  15        0.19        2.80      1.52 o
  -1   3  15       19.57       16.93      2.86 o
   0   3  15        0.13        3.57      1.36 o
   1   3  15      157.58      179.34      7.01 o
   2   3  15       63.99       38.60     19.72 o
   3   3  15       47.07       45.17      3.08 o
   4   3  15        2.54       -0.09      3.20 o
   5   3  15      106.98      103.96      9.40 o
   6   3  15        0.20        4.10      2.14 o
   7   3  15        1.11        1.87      1.43 o
  -8   4  15       48.66       51.09      4.42 o
  -7   4  15      356.50      379.02     14.68 o
  -6   4  15       17.44       14.92      2.64 o
  -5   4  15       19.44       16.40      3.13 o
  -4   4  15      128.00      129.87     10.78 o
  -3   4  15       98.28       88.23     10.43 o
  -2   4  15        1.60       -0.60      2.28 o
  -1   4  15       60.33       55.91      9.69 o
   0   4  15      189.29      169.21      9.72 o
   1   4  15      272.38      272.33      8.90 o
   2   4  15      311.28      269.20      9.15 o
   3   4  15      551.07      582.76     15.58 o
   4   4  15      176.99      186.17     73.34 o
   5   4  15      249.78      226.24     12.04 o
   6   4  15        3.18        3.48      3.27 o
   7   4  15       34.06       33.04      4.02 o
  -8   5  15       17.31       26.58      2.98 o
  -7   5  15       27.45       28.05      7.34 o
  -6   5  15       13.11       19.14      3.62 o
  -5   5  15       35.02       27.57      3.07 o
  -4   5  15       62.77       70.22      6.40 o
  -3   5  15        0.78        1.23      0.81 o
  -2   5  15      151.08      163.40     10.00 o
  -1   5  15        6.36        0.87      3.46 o
   0   5  15      156.29      148.30     12.28 o
   1   5  15       87.90       91.07     11.86 o
   2   5  15      174.51      171.14     17.38 o
   3   5  15       93.36      115.04     14.92 o
   4   5  15        3.00        2.42      3.29 o
   5   5  15       13.13       16.80      5.02 o
   6   5  15       65.82       68.16      8.41 o
  -7   6  15      342.33      384.86     14.05 o
  -6   6  15       77.75       88.55      7.34 o
  -5   6  15       48.57       52.10      5.97 o
  -4   6  15        8.69        5.22      2.86 o
  -3   6  15        5.77        4.47      2.06 o
  -2   6  15      339.78      353.87     13.89 o
  -1   6  15        4.31        1.45      1.87 o
   0   6  15      257.01      261.03     13.20 o
   1   6  15       37.39       25.60      4.85 o
   2   6  15      258.00      281.75     26.77 o
   3   6  15       13.71       16.34      5.54 o
   4   6  15       12.75        7.61      4.57 o
   5   6  15      170.87      185.00      9.89 o
  -5   7  15       12.01       12.30      4.43 o
  -4   7  15       45.80       49.40      4.27 o
  -3   7  15        0.43        0.98      1.96 o
  -2   7  15        0.23        3.40      1.97 o
  -1   7  15        1.67        0.94      1.97 o
   0   7  15       76.12       76.87      9.90 o
   1   7  15       55.70       45.04      6.77 o
   2   7  15       72.92       53.73      6.66 o
   3   7  15        3.32        4.53      3.15 o
  -2   8  15      111.75      132.33      9.01 o
  -1   8  15       93.48       91.55     13.19 o
   0   8  15       22.86       21.57      6.08 o
  -8   0  16        5.94        9.06      2.47 o
  -6   0  16      105.47      102.34      9.82 o
  -4   0  16      102.56       86.93      8.78 o
  -2   0  16       17.08       26.82      5.10 o
   0   0  16        8.10        8.77      2.41 o
   2   0  16     1921.46     2076.07     16.03 o
   4   0  16       12.07       17.70      4.58 o
   6   0  16       56.11       66.62      4.66 o
   8   0  16       39.83       32.53      4.97 o
  -9   1  16        3.09        3.02      2.02 o
  -8   1  16      394.47      435.83     13.23 o
  -7   1  16      235.24      238.06      9.93 o
  -6   1  16      115.29      112.37      5.85 o
  -5   1  16      111.51      110.23      8.98 o
  -4   1  16       38.77       46.48      5.23 o
  -3   1  16      307.30      318.81      8.31 o
  -2   1  16      189.09      199.64     11.78 o
  -1   1  16        0.92        3.13      1.56 o
   0   1  16      683.86      697.41     13.65 o
   1   1  16      313.65      351.14     25.29 o
   2   1  16      131.71      120.44      6.23 o
   3   1  16       39.16       42.24      3.44 o
   4   1  16      181.04      176.09     12.95 o
   5   1  16        3.53        1.62      1.15 o
   6   1  16       35.88       31.47      3.97 o
   7   1  16       55.92       52.79      3.81 o
   8   1  16        0.32        0.74      0.96 o
  -9   2  16       62.56       56.33      5.38 o
  -8   2  16       65.10       66.48      6.62 o
  -7   2  16        6.23        8.36      4.40 o
  -6   2  16      157.21      149.34      9.82 o
  -5   2  16      132.15      116.11      7.10 o
  -4   2  16       34.20       37.32      5.66 o
  -3   2  16       11.92        8.11      2.87 o
  -2   2  16      217.68      182.72     10.74 o
  -1   2  16       23.04       23.83      3.73 o
   0   2  16        7.59        5.90      3.15 o
   1   2  16      314.38      276.72     28.44 o
   3   2  16      631.48      662.31     20.91 o
   4   2  16      748.30      793.21     39.99 o
   5   2  16        0.43        0.69      2.40 o
   6   2  16        3.03        4.00      1.20 o
   7   2  16       35.24       36.20      4.17 o
   8   2  16       27.68       28.88      5.57 o
  -9   3  16       10.72       15.06      2.70 o
  -8   3  16        1.23        3.89      1.90 o
  -7   3  16       82.37       95.02     10.62 o
  -6   3  16        0.02        6.46      1.97 o
  -5   3  16       32.71       24.93      3.95 o
  -4   3  16      115.29      122.57     16.55 o
  -3   3  16        6.34       11.26      4.40 o
  -2   3  16        0.00        2.93      2.23 o
  -1   3  16      117.61      106.65      4.85 o
   0   3  16      114.58      108.70      5.14 o
   1   3  16       48.50       57.86      6.85 o
   2   3  16      829.40      861.34      6.16 o
   3   3  16        3.63        1.92      1.44 o
   4   3  16      355.67      352.08      9.91 o
   5   3  16       97.68      105.72      8.33 o
   6   3  16       18.44       15.73      2.62 o
   7   3  16        1.03        4.02      3.02 o
  -8   4  16      221.68      218.64     14.32 o
  -7   4  16       52.90       54.82      5.20 o
  -6   4  16      322.53      349.02     16.92 o
  -5   4  16       37.62       40.74      3.94 o
  -4   4  16      364.80      357.53     14.12 o
  -3   4  16       99.40       95.46      8.78 o
  -2   4  16      149.99      141.89     10.24 o
  -1   4  16       11.82        8.42      1.96 o
   0   4  16      402.99      446.77     14.92 o
   1   4  16      360.12      321.70     10.60 o
   2   4  16      353.87      339.95      5.64 o
   3   4  16        9.58       -0.39      3.78 o
   4   4  16      582.37      606.99     25.09 o
   5   4  16       17.67       25.60      3.99 o
   6   4  16       39.04       37.64      5.79 o
   7   4  16        0.56        6.15      2.59 o
  -7   5  16        0.10        8.74      2.22 o
  -6   5  16       52.63       50.34     10.10 o
  -5   5  16      117.50      128.14      7.42 o
  -4   5  16       27.48       25.34      2.77 o
  -3   5  16       80.33       70.63      6.04 o
  -2   5  16       42.37       42.39      5.91 o
  -1   5  16       19.81       18.35      4.84 o
   0   5  16       11.58        2.15      2.34 o
   1   5  16       36.08       22.65      5.94 o
   2   5  16      741.99      766.23     15.57 o
   3   5  16        9.27        1.06      1.55 o
   4   5  16      187.42      208.28     14.59 o
   5   5  16        5.58        2.63      2.97 o
   6   5  16       21.52       24.32      4.41 o
  -6   6  16       47.83       47.99      3.96 o
  -5   6  16        0.11        1.75      2.74 o
  -4   6  16       32.61       33.50      5.66 o
  -3   6  16        9.96        7.33      1.92 o
  -2   6  16        8.52        2.28      3.37 o
  -1   6  16       25.95       21.82      5.36 o
   0   6  16       27.62        9.65      3.04 o
   1   6  16        0.12        2.16      3.09 o
   2   6  16      615.74      664.22    203.31 o
   3   6  16        6.42        2.00      2.44 o
   4   6  16       20.92       18.75      5.04 o
   5   6  16        8.49        2.65      3.07 o
  -4   7  16        6.96        2.98      4.93 o
  -3   7  16        0.00       -0.14      1.73 o
  -2   7  16       57.10       56.95      5.23 o
  -1   7  16        9.11        9.33      2.85 o
   0   7  16       29.02       32.20      6.24 o
   1   7  16       32.85       28.03      6.57 o
   2   7  16      388.91      414.97     29.82 o
   3   7  16       58.84       48.46      6.80 o
  -9   0  17      304.17      346.54     17.78 o
  -7   0  17     1753.63     1952.81    815.30 o
  -5   0  17        3.29        2.57      2.60 o
  -3   0  17       13.10       14.81      3.51 o
  -1   0  17      471.20      534.17     18.19 o
   1   0  17     1267.11     1301.59     14.54 o
   3   0  17      207.92      185.52     13.21 o
   5   0  17      632.75      728.88     16.65 o
   7   0  17        3.33        1.50      1.55 o
  -9   1  17        2.62        0.22      1.20 o
  -8   1  17        2.84        4.88      2.55 o
  -7   1  17      221.95      215.35     21.59 o
  -6   1  17       36.88       38.60      5.14 o
  -5   1  17     2382.97     2647.02     38.53 o
  -4   1  17      359.53      371.29      8.67 o
  -3   1  17        8.92        9.32      1.95 o
  -2   1  17       10.61        6.32      2.90 o
  -1   1  17       32.44       30.77      4.33 o
   0   1  17      197.16      201.69     21.11 o
   1   1  17     1348.32     1407.05     31.26 o
   2   1  17      134.97      119.59      7.07 o
   3   1  17      407.92      373.75      6.27 o
   4   1  17       16.96       16.07      2.24 o
   5   1  17       79.91       78.19      5.06 o
   6   1  17       52.95       58.67      3.02 o
   7   1  17      163.54      130.94      6.83 o
  -9   2  17      165.31      187.83      8.24 o
  -8   2  17        7.91       13.71      5.21 o
  -7   2  17      159.03      153.89      8.95 o
  -6   2  17      123.07      124.31      8.69 o
  -5   2  17       64.76       56.21      5.96 o
  -4   2  17        9.63       16.38      4.13 o
  -3   2  17       46.03       82.20     28.82 o
  -2   2  17       58.74       58.26      9.31 o
  -1   2  17       19.03       20.60      5.27 o
   0   2  17       55.53       62.99      9.96 o
   1   2  17      702.89      678.54      8.03 o
   2   2  17      837.55      759.75     61.34 o
   3   2  17       96.27       85.41      5.63 o
   4   2  17       16.02        8.77      4.30 o
   5   2  17        4.17        4.46      1.39 o
   6   2  17       35.30       32.02      2.64 o
   7   2  17        2.52        0.76      1.54 o
  -8   3  17        9.76       11.69      3.91 o
  -7   3  17        1.30       -0.13      3.71 o
  -6   3  17       87.36       95.93     41.86 o
  -5   3  17       68.75       67.30      8.27 o
  -4   3  17        0.07        0.24      1.48 o
  -3   3  17        0.38        6.05      3.45 o
  -2   3  17        1.59        3.71      2.24 o
  -1   3  17       39.70       50.12      7.89 o
   0   3  17       42.23       35.02      4.74 o
   1   3  17     1087.86     1119.05     19.53 o
   2   3  17      156.20      125.18      4.14 o
   3   3  17      420.51      433.67      6.95 o
   4   3  17       16.26       20.02      5.66 o
   5   3  17        0.81        3.01      1.81 o
   6   3  17        7.87       10.29      2.02 o
   7   3  17       25.28       18.68      3.64 o
  -8   4  17      126.64      122.07      9.58 o
  -7   4  17      105.94      122.37      8.86 o
  -6   4  17       14.66        6.95      1.74 o
  -5   4  17       11.45       13.94      2.79 o
  -4   4  17        9.45        2.33      1.44 o
  -3   4  17        4.52        7.45      2.61 o
  -2   4  17        0.35        5.78      2.75 o
  -1   4  17      196.65      178.54     10.28 o
   0   4  17      143.22      131.64     12.14 o
   1   4  17      322.15      289.39     11.83 o
   2   4  17       52.58       15.44     12.09 o
   3   4  17      151.01      151.07      9.39 o
   4   4  17       36.59       14.30      3.84 o
   5   4  17       32.54       14.14      4.09 o
   6   4  17        2.28        1.77      1.08 o
  -7   5  17      109.78      140.66     11.28 o
  -6   5  17       19.05       13.59      3.00 o
  -5   5  17        8.56        7.39      2.68 o
  -4   5  17        0.90        0.02      3.46 o
  -3   5  17      347.82      359.48     27.23 o
  -2   5  17       14.90       14.98      3.35 o
  -1   5  17       30.67       21.65      5.63 o
   0   5  17       26.98       13.05      5.48 o
   1   5  17      336.29      338.66     15.35 o
   2   5  17        0.66       -1.11      3.91 o
   3   5  17       55.04       73.67      9.04 o
   4   5  17       45.62       43.59      4.96 o
   5   5  17       10.60       14.59      5.24 o
  -6   6  17       49.81       49.33      6.43 o
  -5   6  17        4.21        7.41      1.92 o
  -4   6  17       13.71        8.35      2.89 o
  -3   6  17       11.09        3.87      1.92 o
  -2   6  17       92.21       84.24      7.85 o
  -1   6  17       16.16       18.13      6.13 o
   0   6  17       48.96       46.17      6.23 o
   1   6  17      205.20      225.41     15.73 o
   2   6  17      578.52      545.79    144.85 o
   3   6  17       11.68        6.98      4.09 o
   4   6  17       43.38       35.44      5.65 o
  -4   7  17        2.52        4.06      3.63 o
  -3   7  17       32.97       23.68      3.04 o
  -2   7  17        6.42       14.59      3.97 o
  -1   7  17        0.04        3.58      2.37 o
   0   7  17        1.45        4.92      3.41 o
   1   7  17      187.69      195.17     19.25 o
   2   7  17        2.81       -0.79      4.64 o
  -8   0  18        1.85        6.64      2.14 o
  -6   0  18        0.61        3.85      1.70 o
  -4   0  18      216.68      221.06     22.90 o
  -2   0  18        3.60        2.39      1.67 o
   0   0  18        3.39       -1.64      3.89 o
   2   0  18     2985.92     3298.06     27.82 o
   4   0  18      433.34      508.39     11.57 o
   6   0  18        4.35        4.35      2.03 o
  -9   1  18        4.12        7.45      2.86 o
  -8   1  18      108.49      101.79     11.95 o
  -7   1  18      103.56      119.51     13.09 o
  -6   1  18        7.86        5.32      1.89 o
  -5   1  18       65.88       65.34      7.13 o
  -4   1  18       30.55       32.60      2.91 o
  -3   1  18      178.25      205.01      8.63 o
  -2   1  18        0.96        5.05      3.85 o
  -1   1  18        1.32        2.19      3.44 o
   0   1  18     1050.99     1107.68     28.00 o
   1   1  18       64.36       62.74      6.97 o
   2   1  18      374.91      345.67     16.75 o
   3   1  18        8.00        0.94      1.34 o
   4   1  18       23.16       28.63      3.15 o
   5   1  18        1.62        2.99      1.31 o
   6   1  18       51.46       38.65      2.40 o
   7   1  18       12.41       12.74      2.34 o
  -9   2  18       11.93        7.80      1.18 o
  -8   2  18      107.88      108.43     11.35 o
  -7   2  18        8.95        4.98      7.17 o
  -6   2  18      104.20      109.46      5.67 o
  -5   2  18      140.00      147.33     17.45 o
  -4   2  18       85.73       73.16      4.41 o
  -3   2  18      161.13      148.39     12.73 o
  -2   2  18      487.27      450.02     14.26 o
  -1   2  18      180.20      197.04     17.49 o
   0   2  18       11.91       23.77      4.34 o
   1   2  18        5.64        9.50      3.76 o
   2   2  18     2206.60     2393.06     32.53 o
   3   2  18        1.43       -0.01      2.28 o
   4   2  18      309.73      313.91     10.36 o
   5   2  18       79.71       74.10      5.23 o
   6   2  18       35.13       33.06      4.06 o
   7   2  18        0.21        1.20      1.84 o
  -8   3  18        7.20        6.33      7.19 o
  -7   3  18      132.05      124.19      5.95 o
  -6   3  18      147.67      145.16      9.35 o
  -5   3  18       67.68       64.84      8.29 o
  -4   3  18      231.88      211.02     11.82 o
  -3   3  18        9.87        8.86      3.25 o
  -2   3  18       52.64       48.85      7.57 o
  -1   3  18        0.42        1.20      1.08 o
   0   3  18      175.17      157.99      8.31 o
   1   3  18      409.90      362.37     39.48 o
   2   3  18        0.00       -0.48      0.84 o
   3   3  18      285.43      288.53     21.81 o
   4   3  18       80.50       74.13     10.16 o
   5   3  18       15.11       10.58      2.40 o
   6   3  18       82.99       71.39      6.37 o
  -7   4  18        3.18        5.42      2.78 o
  -6   4  18       31.80       43.30      4.55 o
  -5   4  18       17.26       19.45      3.71 o
  -4   4  18        3.74        4.73      3.55 o
  -3   4  18       20.50       19.14      4.84 o
  -2   4  18       29.61       27.43      6.84 o
  -1   4  18       18.68       12.41      2.92 o
   0   4  18      260.39      283.48      8.34 o
   1   4  18       17.51       28.62      7.32 o
   2   4  18      846.73      816.14     10.44 o
   3   4  18      147.01      159.16      9.79 o
   4   4  18      223.07      239.38      7.88 o
   5   4  18       18.75       15.38      3.40 o
   6   4  18       10.43        4.51      2.40 o
  -7   5  18        0.01       10.03      8.64 o
  -6   5  18       48.40       45.99      4.57 o
  -5   5  18       33.49       33.78      5.60 o
  -4   5  18       89.54       90.37      8.97 o
  -3   5  18      100.06       96.08     11.39 o
  -2   5  18        0.02       -2.10      2.10 o
  -1   5  18        2.73        1.47      3.65 o
   0   5  18      175.45      206.15     24.07 o
   1   5  18       84.41       74.73     13.28 o
   2   5  18      173.32      173.58     14.33 o
   3   5  18       14.22       16.70      4.92 o
   4   5  18        2.54        2.21      2.98 o
   5   5  18       23.68       17.00      4.35 o
  -5   6  18        1.80       -1.87      1.87 o
  -4   6  18        3.12        4.76      4.09 o
  -3   6  18       60.58       61.34      6.84 o
  -2   6  18       17.58       10.37      3.43 o
  -1   6  18       51.91       48.32      6.60 o
   0   6  18       54.88       63.04      6.84 o
   1   6  18       55.12       54.66      6.99 o
   2   6  18      167.99      131.41      7.36 o
   3   6  18        6.05       11.46      4.39 o
  -3   7  18       34.04       35.48      5.02 o
  -2   7  18        2.23       -0.78      3.29 o
  -1   7  18       12.23       21.38      3.88 o
   0   7  18        9.10       10.99      5.31 o
   1   7  18        2.46       -4.03      4.03 o
  -9   0  19       39.16       47.46      7.87 o
  -7   0  19      241.19      253.33     15.69 o
  -5   0  19      278.27      286.06     24.57 o
  -3   0  19      440.43      429.02     15.48 o
  -1   0  19       10.35       16.88      6.30 o
   1   0  19     3491.69     3750.60     70.75 o
   3   0  19     1652.63     1763.68     45.67 o
   5   0  19      137.50      143.15      5.52 o
   7   0  19       13.12       24.61      3.25 o
  -8   1  19       18.82        8.62      2.12 o
  -7   1  19        2.89        4.71      1.89 o
  -6   1  19       24.55       23.11      3.85 o
  -5   1  19      427.52      466.90     17.77 o
  -4   1  19      211.36      205.86      8.06 o
  -3   1  19        1.10        0.17      4.28 o
  -2   1  19       60.42       57.35      6.56 o
  -1   1  19        1.74        1.99      4.76 o
   0   1  19      247.41      252.73     16.92 o
   1   1  19     1072.49     1110.64     21.44 o
   2   1  19      455.66      447.19      6.79 o
   3   1  19       97.87       85.51      4.60 o
   4   1  19        2.43        2.85      1.22 o
   5   1  19       65.70       58.17      2.80 o
   6   1  19       27.52       24.67      2.30 o
   7   1  19       43.43       44.54      3.25 o
  -8   2  19      123.80      129.35      9.18 o
  -7   2  19        9.89        6.48      2.38 o
  -6   2  19       23.31       17.07      3.95 o
  -5   2  19       39.46       31.06      5.16 o
  -4   2  19        1.98       -0.85      1.92 o
  -3   2  19       14.94       15.47      2.65 o
  -2   2  19       37.59       26.59      5.98 o
  -1   2  19       45.90       48.06      4.78 o
   0   2  19      140.50      133.84      8.47 o
   1   2  19     1443.62     1526.50     28.79 o
   2   2  19      200.07      160.35     22.99 o
   3   2  19      187.65      192.10     10.99 o
   4   2  19       19.72       16.18      2.65 o
   5   2  19        5.71        6.37      2.07 o
   6   2  19       28.88       23.04      4.05 o
  -8   3  19        0.77        4.90      1.87 o
  -7   3  19       82.31       81.90      7.62 o
  -6   3  19       56.37       47.31      5.46 o
  -5   3  19        7.92       -0.26      2.76 o
  -4   3  19        8.98       12.69      3.18 o
  -3   3  19      339.14      348.29     17.66 o
  -2   3  19       26.36       17.27      4.57 o
  -1   3  19       86.19       77.60      6.10 o
   0   3  19      146.57      142.67     13.26 o
   1   3  19      246.45      239.25      8.34 o
   2   3  19      191.90      192.33      7.46 o
   3   3  19       14.66       13.41      2.25 o
   4   3  19       71.62       68.25      5.40 o
   5   3  19        5.49        4.37      2.34 o
   6   3  19        2.28        1.35      2.37 o
  -7   4  19        0.95        1.28      1.90 o
  -6   4  19      159.46      182.58     15.32 o
  -5   4  19       21.53       22.79      4.83 o
  -4   4  19       30.18       16.97      3.76 o
  -3   4  19       27.94       18.32      4.13 o
  -2   4  19       22.88       18.74      4.40 o
  -1   4  19       83.25       67.02     10.11 o
   0   4  19       46.21       48.86      5.09 o
   1   4  19      775.69      895.93     35.10 o
   2   4  19       12.10        4.56      1.78 o
   3   4  19       14.87        4.54      3.90 o
   4   4  19       16.89       17.77      4.99 o
   5   4  19        9.91        8.20      4.85 o
  -6   5  19      102.78      103.27      9.50 o
  -5   5  19       44.16       46.74      6.15 o
  -4   5  19       57.52       68.70      6.90 o
  -3   5  19       87.27       94.67      9.16 o
  -2   5  19       47.55       52.07      6.97 o
  -1   5  19        0.01        3.52      2.77 o
   0   5  19        7.28       10.05      3.09 o
   1   5  19       93.37       85.29     12.29 o
   2   5  19        7.76        3.62      3.44 o
   3   5  19       35.50       43.57      6.06 o
   4   5  19       13.06       11.29      3.68 o
  -5   6  19       15.86       30.67      4.04 o
  -4   6  19       33.45       27.00      4.32 o
  -3   6  19        0.23        5.45      3.96 o
  -2   6  19       91.93       94.31     13.38 o
  -1   6  19        0.00       -3.56      3.56 o
   0   6  19       14.75        4.12      2.07 o
   1   6  19      259.89      274.04     23.33 o
   2   6  19      134.84      125.10     19.99 o
   3   6  19      377.63      457.14     26.21 o
  -8   0  20       13.06       19.05      3.51 o
  -6   0  20      425.11      459.43     20.99 o
  -4   0  20       10.32        9.10      2.57 o
  -2   0  20      101.35       85.69     10.89 o
   0   0  20        0.10       -2.21      3.41 o
   2   0  20     1569.18     1805.61     37.50 o
   4   0  20       71.92       70.67      7.26 o
   6   0  20       16.28       13.81      2.95 o
  -8   1  20       32.91       25.21      3.32 o
  -7   1  20      104.38      105.28     11.43 o
  -6   1  20      241.07      266.93     14.60 o
  -5   1  20        9.81        7.79      2.19 o
  -4   1  20       14.20       19.29      3.73 o
  -3   1  20      144.36      146.84     12.50 o
  -2   1  20      166.67      164.85     12.00 o
  -1   1  20       10.97        8.36      2.27 o
   0   1  20     1761.35     1670.57     83.70 o
   1   1  20      404.93      402.23      7.76 o
   2   1  20        6.25        4.85      2.30 o
   3   1  20       16.03       15.86      2.25 o
   4   1  20      264.29      269.30      7.61 o
   5   1  20       26.69       21.14      2.18 o
   6   1  20       58.89       60.96      6.94 o
  -8   2  20       84.63       91.62      6.51 o
  -7   2  20       20.70       17.65      4.17 o
  -6   2  20       81.69       72.17      5.08 o
  -5   2  20        0.77       -0.72      1.62 o
  -4   2  20      101.20       98.59      9.18 o
  -3   2  20       10.24        4.30      1.82 o
  -2   2  20      274.47      254.19     10.92 o
  -1   2  20      310.46      329.05     14.29 o
   0   2  20      416.51      414.11     10.95 o
   1   2  20      137.45      134.46     13.56 o
   2   2  20      624.13      643.94      8.37 o
   3   2  20      222.30      217.57      6.91 o
   4   2  20        4.50        7.06      1.80 o
   5   2  20       18.06       16.29      1.75 o
   6   2  20      184.68      190.99      6.77 o
  -7   3  20       89.86       87.91      6.72 o
  -6   3  20        4.15        9.63      2.76 o
  -5   3  20       16.14       14.04      2.82 o
  -4   3  20       22.58       36.01      5.16 o
  -3   3  20       28.05        5.86      3.16 o
  -2   3  20      220.69      205.75     13.34 o
  -1   3  20       64.74       53.91      5.05 o
   0   3  20      399.37      401.77     17.56 o
   1   3  20      311.60      309.44     18.95 o
   2   3  20       90.72       87.52      6.25 o
   3   3  20       46.18       44.38      3.54 o
   4   3  20       47.20       50.22      4.13 o
   5   3  20        2.62        0.78      2.25 o
  -7   4  20       66.86       64.64      8.21 o
  -6   4  20       37.71       30.92      5.20 o
  -5   4  20        0.03       -0.96      2.51 o
  -4   4  20        7.77        4.79      2.91 o
  -3   4  20       23.98       25.05     11.10 o
  -2   4  20       73.26       61.54      9.83 o
  -1   4  20        0.72        4.98      2.09 o
   0   4  20      373.02      415.86     13.90 o
   1   4  20        1.29       -2.37      3.16 o
   2   4  20      469.07      499.12     11.13 o
   3   4  20        8.75        6.89      2.26 o
   4   4  20       31.83       31.54      5.01 o
   5   4  20       67.36       62.09      4.93 o
  -5   5  20        1.82        6.44      2.66 o
  -4   5  20       23.36       17.20      3.69 o
  -3   5  20      103.81       85.04     11.47 o
  -2   5  20      208.26      184.16      6.50 o
  -1   5  20       10.14       11.40      4.12 o
   0   5  20      331.97      398.93     34.30 o
   1   5  20        0.00        1.06      2.88 o
   2   5  20        0.25        1.53      3.16 o
   3   5  20        0.73        0.41      2.92 o
  -4   6  20        0.25        6.88      2.80 o
  -3   6  20       22.08       24.43      4.79 o
  -2   6  20       56.55       64.78      9.41 o
  -1   6  20       12.15       21.26      5.44 o
   0   6  20      157.71      162.63      8.37 o
   1   6  20       97.42       75.70      8.72 o
   2   6  20       46.21       55.36     27.91 o
  -7   0  21      133.85      178.51     20.88 o
  -5   0  21      431.66      467.69     30.54 o
  -3   0  21        1.84        4.82      2.55 o
  -1   0  21        2.25        4.00      2.20 o
   1   0  21       76.47       77.08      7.95 o
   3   0  21        4.99        5.17      3.69 o
   5   0  21       40.95       43.90      3.38 o
  -8   1  21       61.14       71.79      8.63 o
  -7   1  21       15.81       17.37      5.48 o
  -6   1  21       46.88       49.62      3.85 o
  -5   1  21       92.69      103.55      7.78 o
  -4   1  21       78.84       74.80      6.58 o
  -3   1  21      468.71      398.71      9.63 o
  -2   1  21      310.60      315.28      8.63 o
  -1   1  21       82.02       65.58      5.74 o
   0   1  21        8.32        8.21      2.24 o
   1   1  21      117.87      121.75      7.12 o
   2   1  21       53.00       54.69      3.40 o
   3   1  21      523.18      533.21     11.81 o
   4   1  21       87.80       75.52      2.82 o
   5   1  21      272.92      299.33      6.70 o
   6   1  21        1.30        3.85      1.48 o
  -7   2  21      109.73      120.36      7.30 o
  -6   2  21       28.32       25.72      3.25 o
  -5   2  21       14.92       12.42      2.86 o
  -4   2  21      203.95      243.54     13.68 o
  -3   2  21       15.89        7.54      2.16 o
  -2   2  21      166.99      177.54     10.19 o
  -1   2  21       96.67       99.38      7.26 o
   0   2  21       10.01        7.21      4.75 o
   1   2  21      438.63      459.83      6.64 o
   2   2  21        6.57        4.90      1.23 o
   3   2  21        4.08        3.23      2.72 o
   4   2  21       56.81       61.61      3.44 o
   5   2  21        0.37        3.34      1.35 o
  -7   3  21       85.99       83.94      7.77 o
  -6   3  21        5.16        2.19      3.05 o
  -5   3  21      121.65      121.43      6.67 o
  -4   3  21       81.98       69.16     23.49 o
  -3   3  21     1074.24     1068.57     41.55 o
  -2   3  21        0.12       -1.73      1.73 o
  -1   3  21      577.18      579.91     22.69 o
   0   3  21       64.83       57.82      4.67 o
   1   3  21        1.00       -0.69      0.73 o
   2   3  21       74.07       78.81      3.63 o
   3   3  21       45.59       43.08      3.65 o
   4   3  21       20.33       25.33      2.86 o
   5   3  21       13.02       17.42      3.71 o
  -6   4  21        7.29       11.99      3.97 o
  -5   4  21        0.01       -2.19      2.19 o
  -4   4  21      121.97      117.08     10.66 o
  -3   4  21       20.02       17.66      4.15 o
  -2   4  21        4.32        8.08      3.31 o
  -1   4  21       36.28       36.96      6.64 o
   0   4  21       50.02       38.30      6.79 o
   1   4  21       71.52       61.95      5.54 o
   2   4  21       30.02       30.37      5.63 o
   3   4  21      115.46      132.19     24.14 o
   4   4  21       55.10       55.01      7.00 o
  -5   5  21        2.10        4.24      2.60 o
  -4   5  21        4.48        8.36      3.63 o
  -3   5  21      237.07      213.49     13.03 o
  -2   5  21       24.44       19.84      3.12 o
  -1   5  21       84.02       82.83     12.56 o
   0   5  21      170.08      164.75     12.89 o
   1   5  21        0.29        2.81      3.04 o
   2   5  21      100.85      119.75      8.72 o
   3   5  21        0.02        2.58      3.01 o
  -2   6  21       91.92       95.79      8.03 o
  -1   6  21        0.39        5.14      2.78 o
   0   6  21        0.72        4.85      2.95 o
  -6   0  22       73.49       81.15      8.90 o
  -4   0  22        9.75        6.39      2.74 o
  -2   0  22       63.96       71.03     11.69 o
   0   0  22      504.79      527.17     20.15 o
   2   0  22        0.79        3.74      2.79 o
   4   0  22        5.38        6.80      1.41 o
  -7   1  22       13.26       20.23      2.22 o
  -6   1  22      258.84      279.94     16.00 o
  -5   1  22       71.12       70.81      6.35 o
  -4   1  22     1178.71     1067.14     53.26 o
  -3   1  22       72.53       70.13      4.92 o
  -2   1  22      170.46      146.47      9.59 o
  -1   1  22       48.99       46.80      6.04 o
   0   1  22      189.76      184.46     10.20 o
   1   1  22      137.83      159.49     15.39 o
   2   1  22        4.29        1.78      2.45 o
   3   1  22       11.85       10.16      1.41 o
   4   1  22       18.53       27.04      1.87 o
   5   1  22        5.68        1.67      0.87 o
  -7   2  22        0.40        2.08      2.49 o
  -6   2  22        8.94        9.92      3.35 o
  -5   2  22        2.95        2.88      2.46 o
  -4   2  22      100.95       85.14      5.96 o
  -3   2  22       18.56       20.04      3.27 o
  -2   2  22      123.16      119.18     10.69 o
  -1   2  22       58.83       66.74      6.09 o
   0   2  22        3.62        2.17      6.00 o
   1   2  22        1.69        4.54      4.86 o
   2   2  22        9.02        6.94      1.67 o
   3   2  22       34.61       31.56      2.95 o
   4   2  22        4.90        6.80      1.44 o
   5   2  22       33.30       24.95      3.70 o
  -6   3  22       39.80       42.63      8.80 o
  -5   3  22      103.49      107.56      6.62 o
  -4   3  22       88.25       76.94      7.90 o
  -3   3  22       66.52       53.98      7.47 o
  -2   3  22        5.28        7.88      3.48 o
  -1   3  22        7.99        1.31      1.30 o
   0   3  22        8.60        4.30      1.68 o
   1   3  22      132.79      130.58      6.80 o
   2   3  22      373.91      384.80      5.23 o
   3   3  22       60.78       49.73      5.84 o
   4   3  22       25.04       21.73      2.96 o
  -5   4  22        6.04        4.00      2.45 o
  -4   4  22        5.05        5.75      2.07 o
  -3   4  22        0.00        2.05      1.58 o
  -2   4  22       67.26       48.26      6.53 o
  -1   4  22      117.84      134.99     11.34 o
   0   4  22        2.20        2.93      1.42 o
   1   4  22       30.92       44.96      5.38 o
   2   4  22       35.12       29.26      4.90 o
   3   4  22        7.09       -0.29      3.11 o
  -4   5  22       83.38       65.50     11.93 o
  -3   5  22       37.76       26.50      5.52 o
  -2   5  22       48.05       39.70      4.60 o
  -1   5  22        6.27        2.96      3.82 o
   0   5  22       18.90       12.13      5.40 o
   1   5  22        0.63        3.28      2.07 o
   2   5  22       22.23       10.35      4.15 o
  -7   0  23        4.91        5.91      2.18 o
  -5   0  23        5.04        4.39      2.82 o
  -3   0  23      169.22      172.14     17.12 o
  -1   0  23       99.67       93.38     10.08 o
   1   0  23       76.27       87.21      7.35 o
   3   0  23       85.23       99.33      9.75 o
  -7   1  23       37.83       49.95      6.30 o
  -6   1  23       14.03       12.34      5.39 o
  -5   1  23        4.24        7.35      2.53 o
  -4   1  23       68.17       70.07      6.11 o
  -3   1  23       51.18       43.04      4.45 o
  -2   1  23      327.14      319.36     11.41 o
  -1   1  23       34.09       38.26      3.58 o
   0   1  23       80.74       90.04      8.38 o
   1   1  23       49.89       51.46      4.00 o
   2   1  23        5.08        5.77      1.34 o
   3   1  23      112.21      105.19      6.44 o
   4   1  23       12.63        8.50      1.78 o
  -6   2  23       21.73       16.88      4.62 o
  -5   2  23       66.59       73.24     10.14 o
  -4   2  23      355.92      377.19     14.96 o
  -3   2  23       94.25       94.48      7.90 o
  -2   2  23        1.30        3.75      1.83 o
  -1   2  23       17.62       18.04      3.07 o
   0   2  23      267.87      286.64      8.71 o
   1   2  23       35.87       28.51      3.69 o
   2   2  23        3.63        5.33      1.36 o
   3   2  23       67.17       72.83      4.05 o
   4   2  23       18.27       26.53      3.19 o
  -6   3  23        3.28        1.39      2.45 o
  -5   3  23        2.08       -0.10      1.93 o
  -4   3  23       35.31       32.78      3.61 o
  -3   3  23       55.97       53.83      5.61 o
  -2   3  23       82.99       77.85      6.39 o
  -1   3  23      281.19      269.66     10.41 o
   0   3  23        6.71        5.03      2.36 o
   1   3  23        4.02        2.39      2.55 o
   2   3  23       23.54       11.98      1.81 o
   3   3  23       71.03       68.33      7.78 o
  -5   4  23        0.49        9.67      3.32 o
  -4   4  23       16.85       18.17      3.60 o
  -3   4  23      171.55      177.05     11.12 o
  -2   4  23       10.93       14.29      3.93 o
  -1   4  23        4.20        5.03      1.97 o
   0   4  23      260.30      292.67     10.24 o
   1   4  23       60.06       72.41      6.47 o
   2   4  23       54.37       38.85      4.34 o
  -2   5  23       61.09       69.16     16.45 o
  -1   5  23       98.73      110.32      7.45 o
   0   5  23        0.44       12.01      4.70 o
  -6   0  24       53.30       63.28      9.54 o
  -4   0  24        0.00        3.30      3.91 o
  -2   0  24      879.17      760.43    233.39 o
   0   0  24        1.25        4.33      3.84 o
   2   0  24      140.33      145.32      6.10 o
   4   0  24      149.81      139.26     11.23 o
  -6   1  24        3.24        7.40      5.45 o
  -5   1  24       14.96       17.97      3.25 o
  -4   1  24      210.54      189.95     14.14 o
  -3   1  24      263.22      265.03     16.92 o
  -2   1  24       26.61       22.23      6.96 o
  -1   1  24        8.27        2.32      1.84 o
   0   1  24      118.95      128.61      7.79 o
   1   1  24       30.83       30.12      2.31 o
   2   1  24      281.51      306.36      7.19 o
   3   1  24       43.37       39.80      2.25 o
   4   1  24       21.82       37.17      3.75 o
  -6   2  24        0.10       -1.09      2.01 o
  -5   2  24        0.22       -1.73      2.90 o
  -4   2  24        0.18        2.25      2.72 o
  -3   2  24       12.89       15.92      3.27 o
  -2   2  24      171.52      159.36      7.15 o
  -1   2  24        0.25        2.89      1.98 o
   0   2  24       78.66       85.54      5.07 o
   1   2  24       85.39       69.32      5.39 o
   2   2  24       76.62       79.83      6.20 o
   3   2  24       40.11       40.02      3.61 o
  -5   3  24      165.97      173.67      9.56 o
  -4   3  24        0.31        0.52      1.86 o
  -3   3  24      219.20      225.67     13.98 o
  -2   3  24        9.67        8.51      7.02 o
  -1   3  24      111.33      113.02      7.27 o
   0   3  24        0.00        0.15      0.99 o
   1   3  24        0.33        5.42      2.26 o
   2   3  24        1.30        4.69      1.33 o
  -3   4  24       50.34       39.70      6.47 o
  -2   4  24       81.43       67.25     10.20 o
  -1   4  24      108.00      103.65      7.75 o
   0   4  24       61.06       82.97     11.18 o
   1   4  24       88.45       98.35     11.96 o
  -5   0  25      335.16      311.83     30.12 o
  -3   0  25        0.29       -2.88      2.88 o
  -1   0  25       27.29       24.98      3.88 o
   1   0  25       47.34       42.91      4.19 o
   3   0  25      440.41      478.76      9.34 o
  -5   1  25        0.11        7.11      2.21 o
  -4   1  25       24.42       24.39      3.63 o
  -3   1  25       49.28       45.35      4.83 o
  -2   1  25        0.00        2.79      2.02 o
  -1   1  25       27.12       28.59      3.33 o
   0   1  25       71.60       72.50      9.48 o
   1   1  25       24.26       23.20      1.68 o
   2   1  25        3.36        5.76      1.46 o
   3   1  25       60.78       60.72      3.11 o
  -5   2  25      202.79      190.24      7.69 o
  -4   2  25       33.80       36.52      8.01 o
  -3   2  25      261.29      262.64     14.88 o
  -2   2  25       34.33       34.99      9.04 o
  -1   2  25        0.24        0.97      1.67 o
   0   2  25       51.31       59.32      4.57 o
   1   2  25       16.08       12.82      3.82 o
   2   2  25        3.12        8.98      2.09 o
  -4   3  25       12.79        8.16      2.19 o
  -3   3  25       96.20      101.56      9.63 o
  -2   3  25       21.98       20.20      5.04 o
  -1   3  25      205.88      221.99     10.23 o
   0   3  25        4.73        3.09      1.73 o
   1   3  25       73.56       69.46      8.21 o
  -4   0  26        8.32       22.56      4.95 o
  -2   0  26        4.00       -0.25      3.37 o
   0   0  26       14.32       13.53      3.26 o
   2   0  26       34.11       27.24      9.22 o
  -4   1  26        9.11        7.30      2.69 o
  -3   1  26       15.69       10.15      2.80 o
  -2   1  26       26.85       28.53      3.80 o
  -1   1  26        0.08        0.17      1.73 o
   0   1  26        1.94        4.53      1.68 o
   1   1  26        3.37        3.66      1.22 o
  -3   2  26      148.94      144.41     12.10 o
  -2   2  26       34.52       31.37      3.62 o
  -1   2  26       11.98       11.88      2.93 o
   0   2  26        5.07        4.24      1.41 o
   1   2  26        2.11        3.58      0.96 o
  -1   0  27       49.35       47.80      6.73 o
  -2   1  27        5.82        2.98      3.30 o
  -1   1  27       88.95       93.29      7.85 o
 
